# Supplementary material for: Experimental demonstration and pan-structurome prediction of climate-associated riboSNitches in Arabidopsis
Source: Genome Biol. 2022 Apr 19;23:101. doi: 10.1186/s13059-022-02656-4 (PMC9017077; doi:10.1186/s13059-022-02656-4)
Supplement: Supplementary file 1 — Additional file 1: Table S1. Subset of environmental variables selected to explore candidates for melts. [file 13059_2022_2656_MOESM1_ESM.xlsx]

## Sheet: Table S1
Table S1. Subset of environmental variables selected to explore candidates for melts
Source	Description	Units	Analyzed timeframe	Link
AVHRR_Vegetation_Health_Product_(NOAA_STAR)	AVHRR Temperature Condition Index spring	Index	1981–2010	ftp://satepsanone.nesdis.noaa.gov/VHP/tiff/
AVHRR_Vegetation_Health_Product_(NOAA_STAR)	AVHRR Temperature Condition Index summer	Index	1981–2010	ftp://satepsanone.nesdis.noaa.gov/VHP/tiff/
CHELSA_(Climatologies_at_high_resolution_for_the_earths_land_surface_areas)	CHELSA BIO1 = Annual mean temperature	Celsius	1979_2013	http://chelsa_climate.org/
CHELSA_(Climatologies_at_high_resolution_for_the_earths_land_surface_areas)	CHELSA BIO2 = Mean diurnal range	Celsius	1979_2013	http://chelsa_climate.org/
CHELSA_(Climatologies_at_high_resolution_for_the_earths_land_surface_areas)	CHELSA BIO3 = Isothermality	Celsius	1979_2013	http://chelsa_climate.org/
CHELSA_(Climatologies_at_high_resolution_for_the_earths_land_surface_areas)	CHELSA BIO4 = Temperature seasonality	Celsius	1979_2013	http://chelsa_climate.org/
CHELSA_(Climatologies_at_high_resolution_for_the_earths_land_surface_areas)	CHELSA BIO5 = Max temperature of warmest month	Celsius	1979_2013	http://chelsa_climate.org/
CHELSA_(Climatologies_at_high_resolution_for_the_earths_land_surface_areas)	CHELSA BIO6 = Min temperature of coldest month	Celsius	1979_2013	http://chelsa_climate.org/
CHELSA_(Climatologies_at_high_resolution_for_the_earths_land_surface_areas)	CHELSA BIO7 = Temperature annual range	Celsius	1979_2013	http://chelsa_climate.org/
CHELSA_(Climatologies_at_high_resolution_for_the_earths_land_surface_areas)	CHELSA BIO8 = Mean temperature of wettest quarter	Celsius	1979_2013	http://chelsa_climate.org/
CHELSA_(Climatologies_at_high_resolution_for_the_earths_land_surface_areas)	CHELSA BIO9 = Mean temperature of driest quarter	Celsius	1979_2013	http://chelsa_climate.org/
CHELSA_(Climatologies_at_high_resolution_for_the_earths_land_surface_areas)	CHELSA BIO10 = Mean temperature of warmest quarter	Celsius	1979_2013	http://chelsa_climate.org/
CHELSA_(Climatologies_at_high_resolution_for_the_earths_land_surface_areas)	CHELSA BIO11 = Mean temperature of coldest quarter	Celsius	1979_2013	http://chelsa_climate.org/
CHELSA_(Climatologies_at_high_resolution_for_the_earths_land_surface_areas)	CHELSA Interannual Temperature	Celsius	1979_2013	http://chelsa_climate.org/
CHELSA_(Climatologies_at_high_resolution_for_the_earths_land_surface_areas)	CHELSA Maximum temperature spring	Celsius	1979_2013	http://chelsa_climate.org/
CHELSA_(Climatologies_at_high_resolution_for_the_earths_land_surface_areas)	CHELSA Maximum temperature summer	Celsius	1979_2013	http://chelsa_climate.org/
CHELSA_(Climatologies_at_high_resolution_for_the_earths_land_surface_areas)	CHELSA Average temperature spring	Celsius	1979_2013	http://chelsa_climate.org/
CHELSA_(Climatologies_at_high_resolution_for_the_earths_land_surface_areas)	CHELSA Average temperature summer	Celsius	1979_2013	http://chelsa_climate.org/
CHELSA_(Climatologies_at_high_resolution_for_the_earths_land_surface_areas)	CHELSA Minimum temperature spring	Celsius	1979_2013	http://chelsa_climate.org/
CHELSA_(Climatologies_at_high_resolution_for_the_earths_land_surface_areas)	CHELSA Minimum temperature summer	Celsius	1979_2013	http://chelsa_climate.org/
Consortium_for_Spatial_Information_(CGIAR_CSI)._CRU_TS_v3.10.01_Historic_Climate_Database_for_GIS	CRU Daily mean temperature spring	ºC	1901_2012	http://www.cgiar_csi.org/data/uea_cru_ts_v3_10_01_historic_climate_database
Consortium_for_Spatial_Information_(CGIAR_CSI)._CRU_TS_v3.10.01_Historic_Climate_Database_for_GIS	CRU Daily mean temperature summer	ºC	1901_2013	http://www.cgiar_csi.org/data/uea_cru_ts_v3_10_01_historic_climate_database
Consortium_for_Spatial_Information_(CGIAR_CSI)._CRU_TS_v3.10.01_Historic_Climate_Database_for_GIS	CRU Diurnal temperature range spring	ºC	1901_2006	http://www.cgiar_csi.org/data/uea_cru_ts_v3_10_01_historic_climate_database
Consortium_for_Spatial_Information_(CGIAR_CSI)._CRU_TS_v3.10.01_Historic_Climate_Database_for_GIS	CRU Diurnal temperature range summer	ºC	1901_2007	http://www.cgiar_csi.org/data/uea_cru_ts_v3_10_01_historic_climate_database
Consortium_for_Spatial_Information_(CGIAR_CSI)._CRU_TS_v3.10.01_Historic_Climate_Database_for_GIS	CRU Monthly average daily minimum temperature spring	ºC	1901_2014	http://www.cgiar_csi.org/data/uea_cru_ts_v3_10_01_historic_climate_database
Consortium_for_Spatial_Information_(CGIAR_CSI)._CRU_TS_v3.10.01_Historic_Climate_Database_for_GIS	CRU Monthly average daily minimum temperature summer	ºC	1901_2015	http://www.cgiar_csi.org/data/uea_cru_ts_v3_10_01_historic_climate_database
NASAs Ocean Biology Processing Group	GSHHG distance to the coast	Km	1996	https://oceancolor.gsfc.nasa.gov/docs/distfromcoast/
FAO_Koeppen_Climatology	FAO CRU Temperature	ºC	1976 _ 2000	http://www.juergen_grieser.de/downloads/Koeppen_Climatology/CommonData/CommonData.htm
FAO_World_maps_of_climatological_net_primary_production_of_biomass	FAO Sensitivity of NPP with respect to changes in annual mean Precipitation dNPP/dT	g/m2/mm	1976 _ 2000	http://www.juergen_grieser.de/downloads/NetPrimaryProduction/npp.htm
Moderate_resolution_imaging_spectroradiometer_(MODIS):_MOD11C3	MOD11C3 Average land surface day temperature spring	Celsius	2001_2010	https://neo.sci.gsfc.nasa.gov/view.php?datasetId=MOD_LSTD_CLIM_M
Moderate_resolution_imaging_spectroradiometer_(MODIS):_MOD11C3	MOD11C3 Average land surface day temperature summer	Celsius	2001_2010	https://neo.sci.gsfc.nasa.gov/view.php?datasetId=MOD_LSTD_CLIM_M
Moderate_resolution_imaging_spectroradiometer_(MODIS):_MOD11C3	MOD11C3 Average land surface night temperature spring	Celsius	2001_2010	https://neo.sci.gsfc.nasa.gov/view.php?datasetId=MOD_LSTN_CLIM_M
Moderate_resolution_imaging_spectroradiometer_(MODIS):_MOD11C3	MOD11C3 Average land Surface night temperature summer	Celsius	2001_2010	https://neo.sci.gsfc.nasa.gov/view.php?datasetId=MOD_LSTN_CLIM_M
WORLD_BANK_Global_Solar_Atlas	WORLD BANK Air temperature at 2 m above ground level	Celsius	1994_2015	http://globalsolaratlas.info/downloads/world
WorldClim_Version2.1	WorldClim average temperature spring	Celsius	1970_2000	http://worldclim.org/version2
WorldClim_Version2.1	WorldClim average temperature summer	Celsius	1970_2000	http://worldclim.org/version2
WorldClim_Version2.1	WorldClim BIO1 = Annual mean temperature	Celsius	1970_2000	http://worldclim.org/version2
WorldClim_Version2.1	WorldClim BIO2 = Mean diurnal range	Celsius	1970_2000	http://worldclim.org/version2
WorldClim_Version2.1	WorldClim BIO3 = Isothermality	Celsius	1970_2000	http://worldclim.org/version2
WorldClim_Version2.1	WorldClim BIO4 = Temperature seasonality	Celsius	1970_2000	http://worldclim.org/version2
WorldClim_Version2.1	WorldClim BIO5 = Max temperature of warmest month	Celsius	1970_2000	http://worldclim.org/version2
WorldClim_Version2.1	WorldClim BIO6 = Min temperature of coldest month	Celsius	1970_2000	http://worldclim.org/version2
WorldClim_Version2.1	WorldClim BIO7 = Temperature annual range	Celsius	1970_2000	http://worldclim.org/version2
WorldClim_Version2.1	WorldClim BIO8 = Mean temperature of wettest quarter	Celsius	1970_2000	http://worldclim.org/version2
WorldClim_Version2.1	WorldClim BIO9 = Mean temperature of driest quarter	Celsius	1970_2000	http://worldclim.org/version2
WorldClim_Version2.1	WorldClim BIO10 = Mean temperature of warmest quarter	Celsius	1970_2000	http://worldclim.org/version2
WorldClim_Version2.1	WorldClim BIO11 = Mean temperature of coldest quarter	Celsius	1970_2000	http://worldclim.org/version2
WorldClim_Version2.1	WorldClim Maximum temperature spring	Celsius	1970_2000	http://worldclim.org/version2
WorldClim_Version2.1	WorldClim Maximum temperature summer	Celsius	1970_2000	http://worldclim.org/version2
