# Supplementary material for: Experimental demonstration and pan-structurome prediction of climate-associated riboSNitches in Arabidopsis
Source: Genome Biol. 2022 Apr 19;23:101. doi: 10.1186/s13059-022-02656-4 (PMC9017077; doi:10.1186/s13059-022-02656-4)
Supplement: Supplementary file 2 — Additional file 2: Table S2. Overlapping associations retrieved from GWAS and TWAS on subset of climates selected to explore candidates for melts. [file 13059_2022_2656_MOESM2_ESM.xlsx]

## Sheet: Table S2
Table S2. Overlapping associations retrieved from GWAS and TWAS on subset of climates selected to explore candidates for melts
chr	pos	score	maf	mac	gene	description	REF	ALT	INFO	Environmental_variable
1	12351870	4.09974	0.0807736	71	AT1G33980	Smg-4/UPF3 family protein	A	C	upstream_gene_variant	CHELSA_BIO4
1	18519910	4.13208	0.0796359	70	AT1G50010	tubulin alpha-2 chain	A	G	3_prime_UTR_variant	CHELSA_BIO4
2	9083585	4.67438	0.120592	106	AT2G21195	hypothetical protein	G	T	missense_variant	CHELSA_BIO4
2	9083678	4.67438	0.120592	106	AT2G21195	hypothetical protein	G	T	synonymous_variant	CHELSA_BIO4
2	9083719	4.67438	0.120592	106	AT2G21195	hypothetical protein	T	G	3_prime_UTR_variant	CHELSA_BIO4
2	9083723	4.67438	0.120592	106	AT2G21195	hypothetical protein	G	T	3_prime_UTR_variant	CHELSA_BIO4
1	29468164	4.75282	0.0716724	63	AT1G78320	glutathione S-transferase TAU 23	G	A	synonymous_variant	CHELSA_BIO4
2	9083315	4.80347	0.120592	106	AT2G21195	hypothetical protein	A	T	5_prime_UTR_variant	CHELSA_BIO4
2	9083375	4.80347	0.120592	106	AT2G21195	hypothetical protein	C	T	synonymous_variant	CHELSA_BIO4
2	9083399	4.80347	0.120592	106	AT2G21195	hypothetical protein	C	G	splice_region_variant	CHELSA_BIO4
2	9083790	4.84588	0.119454	105	AT2G21195	hypothetical protein	C	A	3_prime_UTR_variant	CHELSA_BIO4
2	9083792	4.84588	0.119454	105	AT2G21195	hypothetical protein	T	C	3_prime_UTR_variant	CHELSA_BIO4
2	9083806	4.84588	0.119454	105	AT2G21195	hypothetical protein	A	C	3_prime_UTR_variant	CHELSA_BIO4
2	9083807	4.84588	0.119454	105	AT2G21195	hypothetical protein	G	A	3_prime_UTR_variant	CHELSA_BIO4
2	9083823	4.84588	0.119454	105	AT2G21195	hypothetical protein	G	A	3_prime_UTR_variant	CHELSA_BIO4
2	9083825	4.84588	0.119454	105	AT2G21195	hypothetical protein	T	C	3_prime_UTR_variant	CHELSA_BIO4
2	9083856	4.84588	0.119454	105	AT2G21195	hypothetical protein	G	A	3_prime_UTR_variant	CHELSA_BIO4
2	16708672	5.05631	0.0853242	75	AT2G40010	Ribosomal protein L10 family protein	G	A	missense_variant	CHELSA_BIO4
2	16708687	5.05631	0.0853242	75	AT2G40010	Ribosomal protein L10 family protein	A	T	missense_variant	CHELSA_BIO4
2	16708731	5.05631	0.0853242	75	AT2G40010	Ribosomal protein L10 family protein	G	A	upstream_gene_variant	CHELSA_BIO4
2	16709053	5.19309	0.0853242	75	AT2G40010	Ribosomal protein L10 family protein	C	A	synonymous_variant	CHELSA_BIO4
2	9083670	5.70446	0.112628	99	AT2G21195	hypothetical protein	T	A	missense_variant	CHELSA_BIO4
2	9083903	9.07002	0.0978385	86	AT2G21195	hypothetical protein	T	A	3_prime_UTR_variant	CHELSA_BIO4
1	29468164	4.0792	0.0716724	63	AT1G78320	glutathione S-transferase TAU 23	G	A	synonymous_variant	CHELSA_BIO7
1	3173434	5.21362	0.0637088	56	AT1G09794	Cox19 family protein (CHCH motif)	C	T	3_prime_UTR_variant	CHELSA_BIO7
5	7703849	4.05438	0.346985	305	AT5G23010	methylthioalkylmalate synthase 1	A	T	intron_variant	CHELSA_BIO9
5	25990337	4.09134	0.321957	283	AT5G65060	K-box region and MADS-box transcription factor family protein	G	C	upstream_gene_variant	CHELSA_BIO9
5	7704037	4.09967	0.346985	305	AT5G23010	methylthioalkylmalate synthase 1	G	C	intron_variant	CHELSA_BIO9
5	7704071	4.09967	0.346985	305	AT5G23010	methylthioalkylmalate synthase 1	G	C	intron_variant	CHELSA_BIO9
5	7703781	4.181	0.345848	304	AT5G23010	methylthioalkylmalate synthase 1	T	A	intron_variant	CHELSA_BIO9
5	7703871	4.21152	0.353811	311	AT5G23010	methylthioalkylmalate synthase 1	G	T	intron_variant	CHELSA_BIO9
5	25989668	4.33382	0.320819	282	AT5G65060	K-box region and MADS-box transcription factor family protein	C	T	splice_region_variant	CHELSA_BIO9
5	7703868	4.34351	0.351536	309	AT5G23010	methylthioalkylmalate synthase 1	G	T	intron_variant	CHELSA_BIO9
5	7703908	4.34351	0.351536	309	AT5G23010	methylthioalkylmalate synthase 1	C	A	intron_variant	CHELSA_BIO9
5	7703927	4.34351	0.351536	309	AT5G23010	methylthioalkylmalate synthase 1	T	G	intron_variant	CHELSA_BIO9
5	7703928	4.34351	0.351536	309	AT5G23010	methylthioalkylmalate synthase 1	C	T	intron_variant	CHELSA_BIO9
5	7703942	4.34351	0.351536	309	AT5G23010	methylthioalkylmalate synthase 1	T	C	intron_variant	CHELSA_BIO9
5	7703950	4.34351	0.351536	309	AT5G23010	methylthioalkylmalate synthase 1	T	G	intron_variant	CHELSA_BIO9
5	7703964	4.34351	0.351536	309	AT5G23010	methylthioalkylmalate synthase 1	TC	CC,T	intron_variant	CHELSA_BIO9
5	7704014	4.34351	0.351536	309	AT5G23010	methylthioalkylmalate synthase 1	C	T	intron_variant	CHELSA_BIO9
5	7704016	4.34351	0.351536	309	AT5G23010	methylthioalkylmalate synthase 1	A	C	intron_variant	CHELSA_BIO9
5	7703723	4.44256	0.351536	309	AT5G23010	methylthioalkylmalate synthase 1	T	A	intron_variant	CHELSA_BIO9
5	7703705	4.48529	0.354949	312	AT5G23010	methylthioalkylmalate synthase 1	A	G	intron_variant	CHELSA_BIO9
5	25989889	4.84363	0.319681	281	AT5G65060	K-box region and MADS-box transcription factor family protein	T	C	upstream_gene_variant	CHELSA_BIO9
5	7704059	5.14032	0.369738	325	AT5G23010	methylthioalkylmalate synthase 1	T	C	intron_variant	CHELSA_BIO9
5	7704066	5.14032	0.369738	325	AT5G23010	methylthioalkylmalate synthase 1	G	A	intron_variant	CHELSA_BIO9
5	26969771	5.15175	0.0568828	50	AT5G67640	hypothetical protein	G	A	upstream_gene_variant	CHELSA_BIO9
5	25991040	5.2788	0.326507	287	AT5G65060	K-box region and MADS-box transcription factor family protein	C	G	missense_variant	CHELSA_BIO9
5	25991154	5.44226	0.32992	290	AT5G65060	K-box region and MADS-box transcription factor family protein	G	T	3_prime_UTR_variant	CHELSA_BIO9
5	25991051	5.732	0.32537	286	AT5G65060	K-box region and MADS-box transcription factor family protein	T	C	missense_variant	CHELSA_BIO9
5	25991095	5.732	0.32537	286	AT5G65060	K-box region and MADS-box transcription factor family protein	A	T	3_prime_UTR_variant	CHELSA_BIO9
5	25991124	5.732	0.32537	286	AT5G65060	K-box region and MADS-box transcription factor family protein	C	T	3_prime_UTR_variant	CHELSA_BIO9
5	25991134	5.732	0.32537	286	AT5G65060	K-box region and MADS-box transcription factor family protein	A	T	3_prime_UTR_variant	CHELSA_BIO9
5	25991266	5.732	0.32537	286	AT5G65060	K-box region and MADS-box transcription factor family protein	C	T	3_prime_UTR_variant	CHELSA_BIO9
5	25991267	5.732	0.32537	286	AT5G65060	K-box region and MADS-box transcription factor family protein	C	A	3_prime_UTR_variant	CHELSA_BIO9
2	5315582	4.04435	0.0580205	51	AT2G12935	hypothetical protein	C	T	upstream_gene_variant	CRU_Tmx_summer
4	1973202	4.18731	0.0682594	60	AT4G04110	Toll-Interleukin-Resistance (TIR) domain family protein	A	G	missense_variant	CRU_Tmx_summer
4	817159	4.19423	0.0807736	71	AT4G01890	Pectin lyase-like superfamily protein	G	A	splice_region_variant	CRU_Tmx_summer
2	4344965	4.4807	0.0807736	71	AT2G11000	MAK10 homologue	G	C	missense_variant	CRU_Tmx_summer
5	26337734	4.57709	0.112628	99	AT5G65810	transmembrane protein	G	C	3_prime_UTR_variant	CRU_Tmx_summer
5	26339827	4.57709	0.112628	99	AT5G65810	transmembrane protein	A	C	upstream_gene_variant	CRU_Tmx_summer
4	818360	4.83221	0.0796359	70	AT4G01890	Pectin lyase-like superfamily protein	T	G	missense_variant	CRU_Tmx_summer
1	29468164	5.32625	0.0716724	63	AT1G78320	glutathione S-transferase TAU 23	G	A	synonymous_variant	CRU_Tmx_summer
5	26339736	5.55081	0.100114	88	AT5G65810	transmembrane protein	C	T	5_prime_UTR_variant	CRU_Tmx_summer
5	5159464	5.94422	0.07281	64	AT5G15810	tRNA (guanine(26)-N(2))-dimethyltransferase	A	C	upstream_gene_variant	CRU_Tmx_summer
2	9083312	6.79671	0.13083	115	AT2G21195	hypothetical protein	C	T	5_prime_UTR_variant	CRU_Tmx_summer
2	9083185	7.09549	0.127418	112	AT2G21195	hypothetical protein	A	G	5_prime_UTR_variant	CRU_Tmx_summer
2	9083199	7.09549	0.127418	112	AT2G21195	hypothetical protein	G	A	synonymous_variant	CRU_Tmx_summer
2	15453332	7.3886	0.110353	97	AT2G36840	ACT-like superfamily protein	C	T	upstream_gene_variant	CRU_Tmx_summer
2	9083315	8.49913	0.120592	106	AT2G21195	hypothetical protein	A	T	5_prime_UTR_variant	CRU_Tmx_summer
2	9083375	8.49913	0.120592	106	AT2G21195	hypothetical protein	C	T	synonymous_variant	CRU_Tmx_summer
2	9083399	8.49913	0.120592	106	AT2G21195	hypothetical protein	C	G	splice_region_variant	CRU_Tmx_summer
2	9083585	8.87029	0.120592	106	AT2G21195	hypothetical protein	G	T	missense_variant	CRU_Tmx_summer
2	9083678	8.87029	0.120592	106	AT2G21195	hypothetical protein	G	T	synonymous_variant	CRU_Tmx_summer
2	9083719	8.87029	0.120592	106	AT2G21195	hypothetical protein	T	G	3_prime_UTR_variant	CRU_Tmx_summer
2	9083723	8.87029	0.120592	106	AT2G21195	hypothetical protein	G	T	3_prime_UTR_variant	CRU_Tmx_summer
2	9083790	8.98448	0.119454	105	AT2G21195	hypothetical protein	C	A	3_prime_UTR_variant	CRU_Tmx_summer
2	9083792	8.98448	0.119454	105	AT2G21195	hypothetical protein	T	C	3_prime_UTR_variant	CRU_Tmx_summer
2	9083806	8.98448	0.119454	105	AT2G21195	hypothetical protein	A	C	3_prime_UTR_variant	CRU_Tmx_summer
2	9083807	8.98448	0.119454	105	AT2G21195	hypothetical protein	G	A	3_prime_UTR_variant	CRU_Tmx_summer
2	9083823	8.98448	0.119454	105	AT2G21195	hypothetical protein	G	A	3_prime_UTR_variant	CRU_Tmx_summer
2	9083825	8.98448	0.119454	105	AT2G21195	hypothetical protein	T	C	3_prime_UTR_variant	CRU_Tmx_summer
2	9083856	8.98448	0.119454	105	AT2G21195	hypothetical protein	G	A	3_prime_UTR_variant	CRU_Tmx_summer
2	9083670	9.30025	0.112628	99	AT2G21195	hypothetical protein	T	A	missense_variant	CRU_Tmx_summer
2	9083903	14.7756	0.0978385	86	AT2G21195	hypothetical protein	T	A	3_prime_UTR_variant	CRU_Tmx_summer
2	9083219	16.3753	0.0580205	51	AT2G21195	hypothetical protein	G	C	missense_variant	CRU_Tmx_summer
2	9083222	16.3753	0.0580205	51	AT2G21195	hypothetical protein	C	T	missense_variant	CRU_Tmx_summer
2	9083273	16.3753	0.0580205	51	AT2G21195	hypothetical protein	A	G	5_prime_UTR_premature_start_codon_gain_variant	CRU_Tmx_summer
3	1882221	4.01942	0.0546075	48	AT3G06210	ARM repeat superfamily protein	G	A	synonymous_variant	Distance_to_the_coast
3	1880627	4.21393	0.0534698	47	AT3G06210	ARM repeat superfamily protein	G	A	missense_variant	Distance_to_the_coast
3	1881376	4.80112	0.0523322	46	AT3G06210	ARM repeat superfamily protein	C	G	missense_variant	Distance_to_the_coast
3	20310376	6.47425	0.0853242	75	AT3G54826	Zim17-type zinc finger protein	T	C	missense_variant	Distance_to_the_coast
3	20310479	7.09878	0.0819113	72	AT3G54826	Zim17-type zinc finger protein	G	A	synonymous_variant	Distance_to_the_coast
3	20311255	7.5851	0.0796359	70	AT3G54826	Zim17-type zinc finger protein	C	T	missense_variant	Distance_to_the_coast
3	9660766	8.22293	0.0568828	50	AT3G26380	Melibiase family protein	A	G	missense_variant	Distance_to_the_coast
3	20310354	10.558	0.0648464	57	AT3G54826	Zim17-type zinc finger protein	A	G	start_lost	Distance_to_the_coast
2	13825256	4.06707	0.274175	241	AT2G32560	F-box family protein	C	G	missense_variant	GISS_Global temperature anomaly spring
2	13826780	4.06707	0.274175	241	AT2G32560	F-box family protein	T	C	3_prime_UTR_variant	GISS_Global temperature anomaly spring
2	13826857	4.06707	0.274175	241	AT2G32560	F-box family protein	C	A	3_prime_UTR_variant	GISS_Global temperature anomaly spring
2	13826873	4.06707	0.274175	241	AT2G32560	F-box family protein	C	T	3_prime_UTR_variant	GISS_Global temperature anomaly spring
2	13827088	4.06707	0.274175	241	AT2G32560	F-box family protein	G	A	upstream_gene_variant	GISS_Global temperature anomaly spring
2	13824725	4.49011	0.2719	239	AT2G32560	F-box family protein	T	C	upstream_gene_variant	GISS_Global temperature anomaly spring
3	22874651	4.24349	0.0967008	85	AT3G61800	ENTH/VHS protein	T	A	3_prime_UTR_variant	GISS_Global temperature anomaly yearly
3	22874781	4.24349	0.0967008	85	AT3G61800	ENTH/VHS protein	T	G	missense_variant	GISS_Global temperature anomaly yearly
3	22876939	4.24349	0.0967008	85	AT3G61800	ENTH/VHS protein	G	C	upstream_gene_variant	GISS_Global temperature anomaly yearly
2	13824725	4.24977	0.2719	239	AT2G32560	F-box family protein	T	C	upstream_gene_variant	GISS_Global temperature anomaly yearly
2	13825256	4.52532	0.274175	241	AT2G32560	F-box family protein	C	G	missense_variant	GISS_Global temperature anomaly yearly
2	13826780	4.52532	0.274175	241	AT2G32560	F-box family protein	T	C	3_prime_UTR_variant	GISS_Global temperature anomaly yearly
2	13826857	4.52532	0.274175	241	AT2G32560	F-box family protein	C	A	3_prime_UTR_variant	GISS_Global temperature anomaly yearly
2	13826873	4.52532	0.274175	241	AT2G32560	F-box family protein	C	T	3_prime_UTR_variant	GISS_Global temperature anomaly yearly
2	13827088	4.52532	0.274175	241	AT2G32560	F-box family protein	G	A	upstream_gene_variant	GISS_Global temperature anomaly yearly
3	4779155	4.63678	0.0853242	75	AT3G14330	Tetratricopeptide repeat (TPR)-like superfamily protein	A	T	upstream_gene_variant	GISS_Global temperature anomaly yearly
3	22877581	5.13445	0.0944255	83	AT3G61800	ENTH/VHS protein ; Glycosyl hydrolase family 17 protein	C	T	synonymous_variant	GISS_Global temperature anomaly yearly
3	22878657	5.13445	0.0944255	83	AT3G61800	ENTH/VHS protein	T	C	upstream_gene_variant	GISS_Global temperature anomaly yearly
1	4359180	5.58593	0.124005	109	AT1G12790	DNA ligase-like protein	C	A	3_prime_UTR_variant	GISS_Global temperature anomaly yearly
1	4359394	5.58593	0.124005	109	AT1G12790	DNA ligase-like protein	A	G	3_prime_UTR_variant	GISS_Global temperature anomaly yearly
3	22877548	5.83601	0.100114	88	AT3G61800	ENTH/VHS protein ; Glycosyl hydrolase family 17 protein	A	G	synonymous_variant	GISS_Global temperature anomaly yearly
