# Supplementary material for: Experimental demonstration and pan-structurome prediction of climate-associated riboSNitches in Arabidopsis
Source: Genome Biol. 2022 Apr 19;23:101. doi: 10.1186/s13059-022-02656-4 (PMC9017077; doi:10.1186/s13059-022-02656-4)
Supplement: Supplementary file 3 — Additional file 3: Table S3. Final list of candidates for melts. [file 13059_2022_2656_MOESM3_ESM.xlsx]

## Sheet: Table S3
Table S3. Final list of candidates for melts
chr	pos	maf	mac	gene	description	symbol	REF	ALT	INFO	RiboSNitch	climate variable	score (GWAS)	rs (TWAS)
5	7704014	0.351536	309	AT5G23010	methylthioalkylmalate synthase 1	MAM1	C	T	intron_variant	TRUE	CHELSA_BIO9: Mean Temperature of Driest Quarter	4.34351	0.32
5	7704016	0.351536	309	AT5G23010	methylthioalkylmalate synthase 1	MAM1	A	C	intron_variant	TRUE	CHELSA_BIO9: Mean Temperature of Driest Quarter	4.34351	0.32
5	7704059	0.369738	325	AT5G23010	methylthioalkylmalate synthase 1	MAM1	T	C	intron_variant	TRUE	CHELSA_BIO9: Mean Temperature of Driest Quarter	5.14032	0.32
5	7704066	0.369738	325	AT5G23010	methylthioalkylmalate synthase 1	MAM1	G	A	intron_variant	TRUE	CHELSA_BIO9: Mean Temperature of Driest Quarter	5.14032	0.32
2	9083678	0.120592	106	AT2G21195	hypothetical protein	AT2G21195	G	T	synonymous_variant	TRUE	CRU_Tmx_summer_annotated	8.87029	-0.33
2	9083806	0.12079	104	AT2G21195	hypothetical protein	AT2G21195	A	C	3_prime_UTR_variant	TRUE	CRU_Tmx_summer_annotated	8.98448	-0.33
2	13826780	0.274175	241	AT2G32560	F-box family protein	AT2G32560	T	C	3_prime_UTR_variant	TRUE	GISS_Global temperature anomaly yearly	4.52532	-0.3
2	13826857	0.274175	241	AT2G32560	F-box family protein	AT2G32560	C	A	3_prime_UTR_variant	TRUE	GISS_Global temperature anomaly yearly	4.52532	-0.3
2	16708936	0.0750853	66	AT2G40010	Ribosomal protein L10 family protein	AT2G40010	A	G	synonymous_variant	TRUE	CHELSA_BIO4: Temperature Seasonality	3.82543	0.3
2	16709053	0.0853242	75	AT2G40010	Ribosomal protein L10 family protein	AT2G40010	C	A	synonymous_variant	TRUE	CHELSA_BIO4: Temperature Seasonality	5.19309	0.3
3	20310479	0.0819113	72	AT3G54826	Zim17-type zinc finger protein	ZR3	G	A	synonymous_variant	TRUE	Distance_to_the_coast	7.09878	-0.31
5	26337734	0.112628	99	AT5G65810	transmembrane protein	CGR3	G	C	3_prime_UTR_variant	TRUE	Distance_to_the_coast	4.57709	-0.35
5	26339736	0.100114	88	AT5G65810	transmembrane protein	CGR3	C	T	5_prime_UTR_variant	TRUE	Distance_to_the_coast	5.55081	-0.35
