# Supplementary material for: Experimental demonstration and pan-structurome prediction of climate-associated riboSNitches in Arabidopsis
Source: Genome Biol. 2022 Apr 19;23:101. doi: 10.1186/s13059-022-02656-4 (PMC9017077; doi:10.1186/s13059-022-02656-4)
Supplement: Supplementary file 5 — Additional file 5: Table S4. Environmental data descriptors and summary statistics. [file 13059_2022_2656_MOESM5_ESM.xlsx]

## Sheet: Table S4
Table S4: Environmental data descriptors and summary statistics.
Source	Description	ID	Units	Analyzed timeframe	Link	Data access	Type	Category	Type	n_missing	complete_rate	character_min	character_max	character_n_unique	numeric_mean	numeric_sd	numeric_p0	numeric_p25	numeric_p50	numeric_p75	numeric_p100	histogram	Reference
ASTER GDEM V3	GDEM_Global_Digital_Elevation_Map	GDEM_Global_Digital_Elevation_Map	meters	2019	https://e4ftl01.cr.usgs.gov/ASTT/	2021-01-14	Digital Elevation Model	Geography and physical terrain	numeric	0	1	NA	NA	NA	147.435	63.8223	0	126	156	189	255	▃▂▇▇▅	NASA/METI/AIST/Japan Spacesystems and U.S./Japan ASTER Science Team (2019). ASTER Global Digital Elevation Model V003 [Data set]. NASA EOSDIS Land Processes DAAC. Accessed 2021_10_18 from https://doi.org/10.5067/ASTER/ASTGTM.003
AVHRR_Vegetation_Health_Product_(NOAA_STAR)	AVHRR Smoothed NDVI spring	SMN_Spring	Index	1981–2010	ftp://satepsanone.nesdis.noaa.gov/VHP/tiff/	2016-11-21	Satellite	Productivity	numeric	20	0.993331	NA	NA	NA	0.328934	0.0977945	0.00782292	0.282448	0.331917	0.386833	0.537094	▁▂▅▇▂	Guo. Wei. "AVHRR Vegetation Health Product (AVHRR_VHP) User Guide." (2013).
AVHRR_Vegetation_Health_Product_(NOAA_STAR)	AVHRR Smoothed NDVI summer	SMN_Summer	Index	1981–2010	ftp://satepsanone.nesdis.noaa.gov/VHP/tiff/	2016-11-21	Satellite	Productivity	numeric	20	0.993331	NA	NA	NA	0.408958	0.101427	-0.00647102	0.356051	0.425971	0.48171	0.607101	▁▁▃▇▃	Guo. Wei. "AVHRR Vegetation Health Product (AVHRR_VHP) User Guide." (2013).
AVHRR_Vegetation_Health_Product_(NOAA_STAR)	AVHRR Smoothed Brightness Temperature summer	SMT_Spring	Index	1981–2010	ftp://satepsanone.nesdis.noaa.gov/VHP/tiff/	2016-11-21	Satellite	Productivity	numeric	20	0.993331	NA	NA	NA	287.447	6.02037	237.284	285.343	287.972	290.413	307.48	▁▁▁▇▁	Guo. Wei. "AVHRR Vegetation Health Product (AVHRR_VHP) User Guide." (2013).
AVHRR_Vegetation_Health_Product_(NOAA_STAR)	AVHRR Smoothed Brightness Temperature spring	SMT_Summer	Index	1981–2010	ftp://satepsanone.nesdis.noaa.gov/VHP/tiff/	2016-11-21	Satellite	Productivity	numeric	20	0.993331	NA	NA	NA	294.875	5.81889	255.038	291.992	294.956	297.835	313.472	▁▁▂▇▁	Guo. Wei. "AVHRR Vegetation Health Product (AVHRR_VHP) User Guide." (2013).
AVHRR_Vegetation_Health_Product_(NOAA_STAR)	AVHRR Temperature Condition Index spring	TCI_Spring	Index	1981–2010	ftp://satepsanone.nesdis.noaa.gov/VHP/tiff/	2016-11-21	Satellite	Productivity	numeric	20	0.993331	NA	NA	NA	36.483	11.6945	5.06031	28.7648	35.7735	43.4569	70.8414	▁▅▇▃▁	Guo. Wei. "AVHRR Vegetation Health Product (AVHRR_VHP) User Guide." (2013).
AVHRR_Vegetation_Health_Product_(NOAA_STAR)	AVHRR Temperature Condition Index summer	TCI_Summer	Index	1981–2010	ftp://satepsanone.nesdis.noaa.gov/VHP/tiff/	2016-11-21	Satellite	Productivity	numeric	20	0.993331	NA	NA	NA	40.3664	12.2918	4.24065	34.156	40.3872	47.4655	80.8834	▁▃▇▃▁	Guo. Wei. "AVHRR Vegetation Health Product (AVHRR_VHP) User Guide." (2013).
AVHRR_Vegetation_Health_Product_(NOAA_STAR)	AVHRR Vegetation Condition Index spring	VCI_Spring	Index	1981–2010	ftp://satepsanone.nesdis.noaa.gov/VHP/tiff/	2016-11-21	Satellite	Productivity	numeric	20	0.993331	NA	NA	NA	64.3349	12.9896	6.0149	58.8422	66.3618	72.7333	90.8945	▁▁▂▇▂	Guo. Wei. "AVHRR Vegetation Health Product (AVHRR_VHP) User Guide." (2013).
AVHRR_Vegetation_Health_Product_(NOAA_STAR)	AVHRR Vegetation Condition Index summer	VCI_Summer	Index	1981–2010	ftp://satepsanone.nesdis.noaa.gov/VHP/tiff/	2016-11-21	Satellite	Productivity	numeric	20	0.993331	NA	NA	NA	60.903	16.8926	7.20862	49.8601	61.9716	74.1595	94.9422	▁▂▇▇▃	Guo. Wei. "AVHRR Vegetation Health Product (AVHRR_VHP) User Guide." (2013).
AVHRR_Vegetation_Health_Product_(NOAA_STAR)	AVHRR Vegetation Health Index spring	VHI_Spring	Index	1981–2010	ftp://satepsanone.nesdis.noaa.gov/VHP/tiff/	2016-11-21	Satellite	Productivity	numeric	20	0.993331	NA	NA	NA	50.4089	6.28872	16.9724	47.1287	50.4011	54.0837	73.9455	▁▁▇▇▁	Guo. Wei. "AVHRR Vegetation Health Product (AVHRR_VHP) User Guide." (2013).
AVHRR_Vegetation_Health_Product_(NOAA_STAR)	AVHRR Vegetation Health Index summer	VHI_Summer	Index	1981–2010	ftp://satepsanone.nesdis.noaa.gov/VHP/tiff/	2016-11-21	Satellite	Productivity	numeric	20	0.993331	NA	NA	NA	50.688	9.41939	17.3991	45.302	51.4737	57.0372	80.7393	▁▃▇▅▁	Guo. Wei. "AVHRR Vegetation Health Product (AVHRR_VHP) User Guide." (2013).
Bailey Ecoregions	Bailey Ecoregions Map of the Continents	Bailey_ecoregions	Qualitative	1960_1980	https://webmap.ornl.gov/ogc/wcsdown.jsp?dg_id=10010_3	2016-11-22	Environmental classification	Environmental classification	character	140	0.953318	1	77	64	NA	NA	NA	NA	NA	NA	NA	NA	Bailey. R.G. and H.C. Hogg. 1986. A world ecoregions map for resource reporting. Environmental Conservation. Vol. 13. No. 3. pp. 195_202
CGIAR_CSI_Global aridity and potential evapotranspiration climate database	CGIAR_Global_aridity_index	CGIAR_Global_aridity_index	index	1970_2000	https://cgiarcsi.community/2019/01/24/global_aridity_index_and_potential_evapotranspiration_climate_database_v2/	2021-02-05	Model	Drought stress	numeric	80	0.973324	NA	NA	NA	0.833629	0.373383	0.0585	0.66	0.8263	0.9459	3.9624	▇▆▁▁▁	Trabucco. Antonio; Zomer. Robert (2019): Global Aridity Index and Potential Evapotranspiration (ET0) Climate Database v2. figshare. Fileset. https://doi.org/10.6084/m9.figshare.7504448.v3
CGIAR_CSI_Global aridity and potential evapotranspiration climate database	CGIAR_Global_Reference_Evapotranspiration	CGIAR_Global_Reference_Evapotranspiration	mm/day	1970_2000	https://cgiarcsi.community/2019/01/24/global_aridity_index_and_potential_evapotranspiration_climate_database_v2/	2021-02-05	Model	Drought stress	numeric	80	0.973324	NA	NA	NA	1005.06	266.284	547	789	969	1158	2033	▇▇▅▁▁	Trabucco. Antonio; Zomer. Robert (2019): Global Aridity Index and Potential Evapotranspiration (ET0) Climate Database v2. figshare. Fileset. https://doi.org/10.6084/m9.figshare.7504448.v3
CGIAR_CSI_Global aridity and potential evapotranspiration climate database	CGIAR_Global_Reference_Evapotranspiration_Spring	CGIAR_Global_Reference_Evapotranspiration_Spring	mm/day	1970_2000	https://cgiarcsi.community/2019/01/24/global_aridity_index_and_potential_evapotranspiration_climate_database_v2/	2021-02-05	Model	Drought stress	numeric	80	0.973324	NA	NA	NA	92.8653	19.8519	42.6667	76.6667	90.6667	104.667	202.667	▂▇▂▁▁	Trabucco. Antonio; Zomer. Robert (2019): Global Aridity Index and Potential Evapotranspiration (ET0) Climate Database v2. figshare. Fileset. https://doi.org/10.6084/m9.figshare.7504448.v3
CGIAR_CSI_Global aridity and potential evapotranspiration climate database	CGIAR_Global_Reference_Evapotranspiration_Summer	CGIAR_Global_Reference_Evapotranspiration_Summer	mm/day	1970_2000	https://cgiarcsi.community/2019/01/24/global_aridity_index_and_potential_evapotranspiration_climate_database_v2/	2021-02-05	Model	Drought stress	numeric	80	0.973324	NA	NA	NA	144.896	33.3618	52.6667	118	140.667	163.333	259	▁▇▆▂▁	Trabucco. Antonio; Zomer. Robert (2019): Global Aridity Index and Potential Evapotranspiration (ET0) Climate Database v2. figshare. Fileset. https://doi.org/10.6084/m9.figshare.7504448.v3
CHELSA_(Climatologies_at_high_resolution_for_the_earths_land_surface_areas)	CHELSA BIO4 = Temperature seasonality	CHELSA_BIO4	Celsius	1979_2013	http://chelsa_climate.org/	2016-09-09	Satellite & climate stations	Temperature	numeric	3	0.999	NA	NA	NA	682.676	180.149	128.613	598.618	643.002	768.328	1337.79	▁▅▇▂▁	Karger. Dirk Nikolaus. et al. "Climatologies at high resolution for the earth's land surface areas." arXiv preprint arXiv:1607.00217 (2016).
CHELSA_(Climatologies_at_high_resolution_for_the_earths_land_surface_areas)	CHELSA BIO1 = Annual mean temperature	CHELSA_BIO1	Celsius	1979_2013	http://chelsa_climate.org/	2016-09-09	Satellite & climate stations	Temperature	numeric	3	0.999	NA	NA	NA	10.1461	3.63985	-12.7205	8.11969	9.72133	12.0203	23.9024	▁▁▆▇▁	Karger. Dirk Nikolaus. et al. "Climatologies at high resolution for the earth's land surface areas." arXiv preprint arXiv:1607.00217 (2016).
CHELSA_(Climatologies_at_high_resolution_for_the_earths_land_surface_areas)	CHELSA BIO10 = Mean temperature of warmest quarter	CHELSA_BIO10	Celsius	1979_2013	http://chelsa_climate.org/	2016-09-09	Satellite & climate stations	Temperature	numeric	3	0.999	NA	NA	NA	19.7343	3.69926	-0.156866	17.1278	19.0753	21.7969	29.7102	▁▁▅▇▂	Karger. Dirk Nikolaus. et al. "Climatologies at high resolution for the earth's land surface areas." arXiv preprint arXiv:1607.00217 (2016).
CHELSA_(Climatologies_at_high_resolution_for_the_earths_land_surface_areas)	CHELSA BIO11 = Mean temperature of coldest quarter	CHELSA_BIO11	Celsius	1979_2013	http://chelsa_climate.org/	2016-09-09	Satellite & climate stations	Temperature	numeric	3	0.999	NA	NA	NA	1.08072	4.98811	-24.0965	-1.66083	1.26823	4.68257	21.8027	▁▁▇▅▁	Karger. Dirk Nikolaus. et al. "Climatologies at high resolution for the earth's land surface areas." arXiv preprint arXiv:1607.00217 (2016).
CHELSA_(Climatologies_at_high_resolution_for_the_earths_land_surface_areas)	CHELSA BIO12 = Annual precipitation	CHELSA_BIO12	mm	1979_2013	http://chelsa_climate.org/	2016-09-09	Satellite & climate stations	Precipitation	numeric	3	0.999	NA	NA	NA	788.666	276.007	86.4099	622.681	738.367	920.63	2481.98	▂▇▁▁▁	Karger. Dirk Nikolaus. et al. "Climatologies at high resolution for the earth's land surface areas." arXiv preprint arXiv:1607.00217 (2016).
CHELSA_(Climatologies_at_high_resolution_for_the_earths_land_surface_areas)	CHELSA BIO13 = Precipitation of wettest month	CHELSA_BIO13	mm	1979_2013	http://chelsa_climate.org/	2016-09-09	Satellite & climate stations	Precipitation	numeric	3	0.999	NA	NA	NA	96.8675	46.8306	15.6252	73.6004	83.6308	102.29	363.449	▇▆▁▁▁	Karger. Dirk Nikolaus. et al. "Climatologies at high resolution for the earth's land surface areas." arXiv preprint arXiv:1607.00217 (2016).
CHELSA_(Climatologies_at_high_resolution_for_the_earths_land_surface_areas)	CHELSA BIO14 = Precipitation of driest month	CHELSA_BIO14	mm	1979_2013	http://chelsa_climate.org/	2016-09-09	Satellite & climate stations	Precipitation	numeric	3	0.999	NA	NA	NA	38.1257	17.1358	0.0374044	28.8896	37.7549	49.1127	118.107	▂▇▃▁▁	Karger. Dirk Nikolaus. et al. "Climatologies at high resolution for the earth's land surface areas." arXiv preprint arXiv:1607.00217 (2016).
CHELSA_(Climatologies_at_high_resolution_for_the_earths_land_surface_areas)	CHELSA BIO15 = Precipitation seasonality (coefficient of variation)	CHELSA_BIO15	mm	1979_2013	http://chelsa_climate.org/	2016-09-09	Satellite & climate stations	Precipitation	numeric	3	0.999	NA	NA	NA	28.2692	14.9237	7.04608	17.9283	22.8397	33.6026	160.834	▇▂▁▁▁	Karger. Dirk Nikolaus. et al. "Climatologies at high resolution for the earth's land surface areas." arXiv preprint arXiv:1607.00217 (2016).
CHELSA_(Climatologies_at_high_resolution_for_the_earths_land_surface_areas)	CHELSA BIO16 = Precipitation of wettest quarter	CHELSA_BIO16	mm	1979_2013	http://chelsa_climate.org/	2016-09-09	Satellite & climate stations	Precipitation	numeric	3	0.999	NA	NA	NA	278.71	127.863	42.4566	214.209	242.651	296.851	951.856	▅▇▁▁▁	Karger. Dirk Nikolaus. et al. "Climatologies at high resolution for the earth's land surface areas." arXiv preprint arXiv:1607.00217 (2016).
CHELSA_(Climatologies_at_high_resolution_for_the_earths_land_surface_areas)	CHELSA BIO17 = Precipitation of driest quarter	CHELSA_BIO17	mm	1979_2013	http://chelsa_climate.org/	2016-09-09	Satellite & climate stations	Precipitation	numeric	3	0.999	NA	NA	NA	122.666	53.3328	0.203794	92.0339	122.196	158.371	358.2	▂▇▅▁▁	Karger. Dirk Nikolaus. et al. "Climatologies at high resolution for the earth's land surface areas." arXiv preprint arXiv:1607.00217 (2016).
CHELSA_(Climatologies_at_high_resolution_for_the_earths_land_surface_areas)	CHELSA BIO18 = Precipitation of warmest quarter	CHELSA_BIO18	mm	1979_2013	http://chelsa_climate.org/	2016-09-09	Satellite & climate stations	Precipitation	numeric	3	0.999	NA	NA	NA	205.624	100.788	0.203794	154.846	207.386	244.897	608.473	▂▇▂▁▁	Karger. Dirk Nikolaus. et al. "Climatologies at high resolution for the earth's land surface areas." arXiv preprint arXiv:1607.00217 (2016).
CHELSA_(Climatologies_at_high_resolution_for_the_earths_land_surface_areas)	CHELSA BIO19 = Precipitation of coldest quarter	CHELSA_BIO19	mm	1979_2013	http://chelsa_climate.org/	2016-09-09	Satellite & climate stations	Precipitation	numeric	3	0.999	NA	NA	NA	173.244	83.5392	1.48452	122.284	156.648	206.383	734.753	▇▇▁▁▁	Karger. Dirk Nikolaus. et al. "Climatologies at high resolution for the earth's land surface areas." arXiv preprint arXiv:1607.00217 (2016).
CHELSA_(Climatologies_at_high_resolution_for_the_earths_land_surface_areas)	CHELSA BIO2 = Mean diurnal range	CHELSA_BIO2	Celsius	1979_2013	http://chelsa_climate.org/	2016-09-09	Satellite & climate stations	Temperature	numeric	3	0.999	NA	NA	NA	18.285	3.36003	5.12916	16.1532	19.0045	20.0534	28.0986	▁▂▆▇▁	Karger. Dirk Nikolaus. et al. "Climatologies at high resolution for the earth's land surface areas." arXiv preprint arXiv:1607.00217 (2016).
CHELSA_(Climatologies_at_high_resolution_for_the_earths_land_surface_areas)	CHELSA BIO3 = Isothermality	CHELSA_BIO3	Celsius	1979_2013	http://chelsa_climate.org/	2016-09-09	Satellite & climate stations	Temperature	numeric	3	0.999	NA	NA	NA	47.966	4.20528	36.0051	44.9633	47.4183	51.1699	75.1286	▂▇▃▁▁	Karger. Dirk Nikolaus. et al. "Climatologies at high resolution for the earth's land surface areas." arXiv preprint arXiv:1607.00217 (2016).
CHELSA_(Climatologies_at_high_resolution_for_the_earths_land_surface_areas)	CHELSA BIO5 = Max temperature of warmest month	CHELSA_BIO5	Celsius	1979_2013	http://chelsa_climate.org/	2016-09-09	Satellite & climate stations	Temperature	numeric	3	0.999	NA	NA	NA	29.2882	4.37986	7.94505	25.3501	29.8443	31.9781	39.4049	▁▁▅▇▂	Karger. Dirk Nikolaus. et al. "Climatologies at high resolution for the earth's land surface areas." arXiv preprint arXiv:1607.00217 (2016).
CHELSA_(Climatologies_at_high_resolution_for_the_earths_land_surface_areas)	CHELSA BIO6 = Min temperature of coldest month	CHELSA_BIO6	Celsius	1979_2013	http://chelsa_climate.org/	2016-09-09	Satellite & climate stations	Temperature	numeric	3	0.999	NA	NA	NA	-9.06188	7.02629	-35.3175	-13.4165	-8.09085	-3.9634	17.9991	▁▂▇▃▁	Karger. Dirk Nikolaus. et al. "Climatologies at high resolution for the earth's land surface areas." arXiv preprint arXiv:1607.00217 (2016).
CHELSA_(Climatologies_at_high_resolution_for_the_earths_land_surface_areas)	CHELSA BIO7 = Temperature annual range	CHELSA_BIO7	Celsius	1979_2013	http://chelsa_climate.org/	2016-09-09	Satellite & climate stations	Temperature	numeric	3	0.999	NA	NA	NA	38.35	7.68215	9.10944	35.1547	38.1124	43.0053	64.1647	▁▂▇▃▁	Karger. Dirk Nikolaus. et al. "Climatologies at high resolution for the earth's land surface areas." arXiv preprint arXiv:1607.00217 (2016).
CHELSA_(Climatologies_at_high_resolution_for_the_earths_land_surface_areas)	CHELSA BIO8 = Mean temperature of wettest quarter	CHELSA_BIO8	Celsius	1979_2013	http://chelsa_climate.org/	2016-09-09	Satellite & climate stations	Temperature	numeric	3	0.999	NA	NA	NA	13.666	6.19683	-10.4069	8.53319	15.0139	17.6158	28.082	▁▂▆▇▂	Karger. Dirk Nikolaus. et al. "Climatologies at high resolution for the earth's land surface areas." arXiv preprint arXiv:1607.00217 (2016).
CHELSA_(Climatologies_at_high_resolution_for_the_earths_land_surface_areas)	CHELSA BIO9 = Mean temperature of driest quarter	CHELSA_BIO9	Celsius	1979_2013	http://chelsa_climate.org/	2016-09-09	Satellite & climate stations	Temperature	numeric	3	0.999	NA	NA	NA	7.1079	9.48085	-16.9691	-1.06634	5.10636	14.4731	28.3173	▁▆▇▂▃	Karger. Dirk Nikolaus. et al. "Climatologies at high resolution for the earth's land surface areas." arXiv preprint arXiv:1607.00217 (2016).
CHELSA_(Climatologies_at_high_resolution_for_the_earths_land_surface_areas)	CHELSA Interannual precipitation	CHELSA_Interann_pre	mm	1979_2013	http://chelsa_climate.org/	2016-09-09	Satellite & climate stations	Precipitation	numeric	3	0.999	NA	NA	NA	114.782	52.9871	24.4682	86.4029	102.961	123.212	600.553	▇▁▁▁▁	Karger. Dirk Nikolaus. et al. "Climatologies at high resolution for the earth's land surface areas." arXiv preprint arXiv:1607.00217 (2016).
CHELSA_(Climatologies_at_high_resolution_for_the_earths_land_surface_areas)	CHELSA Interannual Temperature	CHELSA_Interann_Temp	Celsius	1979_2013	http://chelsa_climate.org/	2016-09-09	Satellite & climate stations	Temperature	numeric	3	0.999	NA	NA	NA	8.58323	1.87906	3.61198	7.06624	8.73961	9.98952	13.7396	▁▇▇▆▂	Karger. Dirk Nikolaus. et al. "Climatologies at high resolution for the earth's land surface areas." arXiv preprint arXiv:1607.00217 (2016).
CHELSA_(Climatologies_at_high_resolution_for_the_earths_land_surface_areas)	CHELSA Precipitation Spring	CHELSA_Pre_spring	mm	1979_2013	http://chelsa_climate.org/	2016-09-09	Satellite & climate stations	Precipitation	numeric	3	0.999	NA	NA	NA	62.7667	29.326	0.18559	43.8391	57.242	74.2362	213.109	▃▇▁▁▁	Karger. Dirk Nikolaus. et al. "Climatologies at high resolution for the earth's land surface areas." arXiv preprint arXiv:1607.00217 (2016).
CHELSA_(Climatologies_at_high_resolution_for_the_earths_land_surface_areas)	CHELSA Precipitation Summer	CHELSA_Pre_summer	mm	1979_2013	http://chelsa_climate.org/	2016-09-09	Satellite & climate stations	Precipitation	numeric	3	0.999	NA	NA	NA	69.7617	37.4094	0.12434	50.7834	67.5757	79.2841	258.817	▃▇▁▁▁	Karger. Dirk Nikolaus. et al. "Climatologies at high resolution for the earth's land surface areas." arXiv preprint arXiv:1607.00217 (2016).
CHELSA_(Climatologies_at_high_resolution_for_the_earths_land_surface_areas)	CHELSA Maximum temperature spring	CHELSA_Tmax_spring	Celsius	1979_2013	http://chelsa_climate.org/	2016-09-09	Satellite & climate stations	Temperature	numeric	3	0.999	NA	NA	NA	19.6263	4.45767	-5.65832	16.1103	20.1641	22.471	32.6799	▁▁▅▇▁	Karger. Dirk Nikolaus. et al. "Climatologies at high resolution for the earth's land surface areas." arXiv preprint arXiv:1607.00217 (2016).
CHELSA_(Climatologies_at_high_resolution_for_the_earths_land_surface_areas)	CHELSA Maximum temperature summer	CHELSA_Tmax_summer	Celsius	1979_2013	http://chelsa_climate.org/	2016-09-09	Satellite & climate stations	Temperature	numeric	3	0.999	NA	NA	NA	28.4955	4.37026	6.80519	24.6796	29.0759	31.3015	38.4125	▁▁▅▇▃	Karger. Dirk Nikolaus. et al. "Climatologies at high resolution for the earth's land surface areas." arXiv preprint arXiv:1607.00217 (2016).
CHELSA_(Climatologies_at_high_resolution_for_the_earths_land_surface_areas)	CHELSA Average temperature spring	CHELSA_Tmean_spring	Celsius	1979_2013	http://chelsa_climate.org/	2016-09-09	Satellite & climate stations	Temperature	numeric	3	0.999	NA	NA	NA	9.17595	3.69011	-13.6425	6.65869	8.99638	11.1626	24.1996	▁▁▇▇▁	Karger. Dirk Nikolaus. et al. "Climatologies at high resolution for the earth's land surface areas." arXiv preprint arXiv:1607.00217 (2016).
CHELSA_(Climatologies_at_high_resolution_for_the_earths_land_surface_areas)	CHELSA Average temperature summer	CHELSA_Tmean_summer	Celsius	1979_2013	http://chelsa_climate.org/	2016-09-09	Satellite & climate stations	Temperature	numeric	3	0.999	NA	NA	NA	18.9838	3.66672	-1.53374	16.4284	18.4276	20.8701	28.8623	▁▁▅▇▂	Karger. Dirk Nikolaus. et al. "Climatologies at high resolution for the earth's land surface areas." arXiv preprint arXiv:1607.00217 (2016).
CHELSA_(Climatologies_at_high_resolution_for_the_earths_land_surface_areas)	CHELSA Minimum temperature spring	CHELSA_Tmin_spring	Celsius	1979_2013	http://chelsa_climate.org/	2016-09-09	Satellite & climate stations	Temperature	numeric	3	0.999	NA	NA	NA	0.122131	4.39699	-24.5055	-2.08592	0.249766	2.47205	18.8266	▁▁▇▅▁	Karger. Dirk Nikolaus. et al. "Climatologies at high resolution for the earth's land surface areas." arXiv preprint arXiv:1607.00217 (2016).
CHELSA_(Climatologies_at_high_resolution_for_the_earths_land_surface_areas)	CHELSA Minimum temperature summer	CHELSA_Tmin_summer	Celsius	1979_2013	http://chelsa_climate.org/	2016-09-09	Satellite & climate stations	Temperature	numeric	3	0.999	NA	NA	NA	11.0369	3.72068	-10.8914	8.89624	10.4552	12.242	22.7657	▁▁▃▇▂	Karger. Dirk Nikolaus. et al. "Climatologies at high resolution for the earth's land surface areas." arXiv preprint arXiv:1607.00217 (2016).
Clouds_and_Earth's_Radiant_Energy_System_(CERES)	CERES Solar insolation spring	Solar_insolation_spring	W/m2	2006_2010	https://neo.sci.gsfc.nasa.gov/view.php?datasetId=CERES_INSOL_M	2017-02-18	Satellite	Radiation	numeric	12	0.995999	NA	NA	NA	110.906	34.4186	22.375	89.125	104.25	143.5	156.708	▁▁▇▂▇	Wielicki. B.A. et al. Clouds and the Earth's Radiant Energy System (CERES): algorithm overview. IEEE Transactions on Geoscience and Remote Sensing 36. 1127_1141 (1998).
Clouds_and_Earth's_Radiant_Energy_System_(CERES)	CERES Solar insolation summer	Solar_insolation_summer	W/m2	2006_2010	https://neo.sci.gsfc.nasa.gov/view.php?datasetId=CERES_INSOL_M	2017-02-18	Satellite	Radiation	numeric	181	0.939647	NA	NA	NA	127.049	18.7505	6.875	113.417	127.458	143.125	168.042	▁▁▁▇▅	Wielicki. B.A. et al. Clouds and the Earth's Radiant Energy System (CERES): algorithm overview. IEEE Transactions on Geoscience and Remote Sensing 36. 1127_1141 (1998).
CMCC-BioClimInd	BIO1 = Annual mean temperature	CMCC_BIOCLIM_BIO1	°C	1960–1999	https://dds.cmcc.it/#/dataset/bioclimind/future	2021-10-22	Climate stations	Temperature		2	0.999333	NA	NA	NA	9.26303	3.87107	-2.73813	7.36883	9.07464	11.1425	23.1831608▁▅▇▃▁		Noce, Sergio, Luca Caporaso, and Monia Santini. "A new global dataset of bioclimatic indicators." Scientific data 7.1 (2020): 1-12.
CMCC-BioClimInd	BIO2 = Mean diurnal range	CMCC_BIOCLIM_BIO2	°C	1960–1999	https://dds.cmcc.it/#/dataset/bioclimind/future	2021-10-22	Climate stations	Temperature		2	0.999333	NA	NA	NA	8.82861	1.82046	4.3591	7.51087	8.62225	9.98564	18.3329201▂▇▃▁▁		Noce, Sergio, Luca Caporaso, and Monia Santini. "A new global dataset of bioclimatic indicators." Scientific data 7.1 (2020): 1-12.
CMCC-BioClimInd	BIO3 = Isothermality	CMCC_BIOCLIM_BIO3	%	1960–1999	https://dds.cmcc.it/#/dataset/bioclimind/future	2021-10-22	Climate stations	Temperature		2	0.999333	NA	NA	NA	29.7969	5.26475	18.5556	26.0685	28.558	33.9816	70.9068832▇▆▁▁▁		Noce, Sergio, Luca Caporaso, and Monia Santini. "A new global dataset of bioclimatic indicators." Scientific data 7.1 (2020): 1-12.
CMCC-BioClimInd	BIO4 = Temperature seasonality	CMCC_BIOCLIM_BIO4	°C	1960–1999	https://dds.cmcc.it/#/dataset/bioclimind/future	2021-10-22	Climate stations	Temperature		2	0.999333	NA	NA	NA	693.496	202.958	137.388	569.255	631.761	832.356	1404.6563720▁▇▅▂▁		Noce, Sergio, Luca Caporaso, and Monia Santini. "A new global dataset of bioclimatic indicators." Scientific data 7.1 (2020): 1-12.
CMCC-BioClimInd	BIO5 = Max temperature of warmest month	CMCC_BIOCLIM_BIO5	°C	1960–1999	https://dds.cmcc.it/#/dataset/bioclimind/future	2021-10-22	Climate stations	Temperature		2	0.999333	NA	NA	NA	25.2241	4.25726	10.2469	21.6865	24.695	28.5246	37.2181702▁▂▇▅▂		Noce, Sergio, Luca Caporaso, and Monia Santini. "A new global dataset of bioclimatic indicators." Scientific data 7.1 (2020): 1-12.
CMCC-BioClimInd	BIO6 = Min temperature of coldest month	CMCC_BIOCLIM_BIO6	°C	1960–1999	https://dds.cmcc.it/#/dataset/bioclimind/future	2021-10-22	Climate stations	Temperature		2	0.999333	NA	NA	NA	-4.91648	6.32523	-29.2308	-7.65684	-4.21434	-0.789423	16.5799065▁▁▇▅▁		Noce, Sergio, Luca Caporaso, and Monia Santini. "A new global dataset of bioclimatic indicators." Scientific data 7.1 (2020): 1-12.
CMCC-BioClimInd	BIO7 = Temperature annual range	CMCC_BIOCLIM_BIO7	°C	1960–1999	https://dds.cmcc.it/#/dataset/bioclimind/future	2021-10-22	Climate stations	Temperature		2	0.999333	NA	NA	NA	30.1406	6.56463	12.6671	26.7621	28.403	33.5352	51.3643570▁▇▇▃▁		Noce, Sergio, Luca Caporaso, and Monia Santini. "A new global dataset of bioclimatic indicators." Scientific data 7.1 (2020): 1-12.
CMCC-BioClimInd	BIO8 = Mean temperature of wettest quarter	CMCC_BIOCLIM_BIO8	°C	1960–1999	https://dds.cmcc.it/#/dataset/bioclimind/future	2021-10-22	Climate stations	Temperature		2	0.999333	NA	NA	NA	10.4313	4.44836	-10.361	7.59069	9.31335	12.4832	25.5496273▁▁▇▃▁		Noce, Sergio, Luca Caporaso, and Monia Santini. "A new global dataset of bioclimatic indicators." Scientific data 7.1 (2020): 1-12.
CMCC-BioClimInd	BIO9 = Mean temperature of driest quarter	CMCC_BIOCLIM_BIO9	°C	1960–1999	https://dds.cmcc.it/#/dataset/bioclimind/future	2021-10-22	Climate stations	Temperature		2	0.999333	NA	NA	NA	7.72693	6.87125	-14.8598	3.33675	7.39702	11.7745	28.5368462▁▃▇▃▁		Noce, Sergio, Luca Caporaso, and Monia Santini. "A new global dataset of bioclimatic indicators." Scientific data 7.1 (2020): 1-12.
CMCC-BioClimInd	BIO10 = Mean temperature of warmest quarter	CMCC_BIOCLIM_BIO10	°C	1960–1999	https://dds.cmcc.it/#/dataset/bioclimind/future	2021-10-22	Climate stations	Temperature		2	0.999333	NA	NA	NA	18.2145	3.65192	6.00307	15.5694	17.2752	20.7059	28.6545830▁▂▇▃▁		Noce, Sergio, Luca Caporaso, and Monia Santini. "A new global dataset of bioclimatic indicators." Scientific data 7.1 (2020): 1-12.
CMCC-BioClimInd	BIO11 = Mean temperature of coldest quarter	CMCC_BIOCLIM_BIO11	°C	1960–1999	https://dds.cmcc.it/#/dataset/bioclimind/future	2021-10-22	Climate stations	Temperature		2	0.999333	NA	NA	NA	0.128123	5.797	-20.7095	-2.09799	0.471994	4.06085	20.9436512▁▂▇▃▁		Noce, Sergio, Luca Caporaso, and Monia Santini. "A new global dataset of bioclimatic indicators." Scientific data 7.1 (2020): 1-12.
CMCC-BioClimInd	BIO12 = Annual precipitation	CMCC_BIOCLIM_BIO12	mm	1960–1999	https://dds.cmcc.it/#/dataset/bioclimind/future	2021-10-22	Climate stations	Precipitation		2	0.999333	NA	NA	NA	765.905	306.252	131.8	556.925	715.45	934.9	2903.7500000▇▇▁▁▁		Noce, Sergio, Luca Caporaso, and Monia Santini. "A new global dataset of bioclimatic indicators." Scientific data 7.1 (2020): 1-12.
CMCC-BioClimInd	BIO13 = Precipitation of wettest month	CMCC_BIOCLIM_BIO13	mm	1960–1999	https://dds.cmcc.it/#/dataset/bioclimind/future	2021-10-22	Climate stations	Precipitation		2	0.999333	NA	NA	NA	146.55	63.7156	33.425	107.725	132	166.45	653.9249878▇▃▁▁▁		Noce, Sergio, Luca Caporaso, and Monia Santini. "A new global dataset of bioclimatic indicators." Scientific data 7.1 (2020): 1-12.
CMCC-BioClimInd	BIO14 = Precipitation of driest month	CMCC_BIOCLIM_BIO14	mm	1960–1999	https://dds.cmcc.it/#/dataset/bioclimind/future	2021-10-22	Climate stations	Precipitation		2	0.999333	NA	NA	NA	13.3161	8.01925	0	8.375	12	17.975	55.4000015▇▇▂▁▁		Noce, Sergio, Luca Caporaso, and Monia Santini. "A new global dataset of bioclimatic indicators." Scientific data 7.1 (2020): 1-12.
CMCC-BioClimInd	BIO15 = Precipitation seasonality	CMCC_BIOCLIM_BIO15	%	1960–1999	https://dds.cmcc.it/#/dataset/bioclimind/future	2021-10-22	Climate stations	Precipitation		2	0.999333	NA	NA	NA	30.0108	16.5202	8.31198	16.984	25.161	40.1211	147.5630188▇▃▁▁▁		Noce, Sergio, Luca Caporaso, and Monia Santini. "A new global dataset of bioclimatic indicators." Scientific data 7.1 (2020): 1-12.
CMCC-BioClimInd	BIO16 = Precipitation of wettest quarter	CMCC_BIOCLIM_BIO16	mm	1960–1999	https://dds.cmcc.it/#/dataset/bioclimind/future	2021-10-22	Climate stations	Precipitation		2	0.999333	NA	NA	NA	318.262	141.206	64.4651	230	282.829	360.35	1324.6585690▇▅▁▁▁		Noce, Sergio, Luca Caporaso, and Monia Santini. "A new global dataset of bioclimatic indicators." Scientific data 7.1 (2020): 1-12.
CMCC-BioClimInd	BIO17 = Precipitation of driest quarter	CMCC_BIOCLIM_BIO17	mm	1960–1999	https://dds.cmcc.it/#/dataset/bioclimind/future	2021-10-22	Climate stations	Precipitation		2	0.999333	NA	NA	NA	87.6824	43.3961	0	56.3171	84.675	118	257.7250061▂▇▅▁▁		Noce, Sergio, Luca Caporaso, and Monia Santini. "A new global dataset of bioclimatic indicators." Scientific data 7.1 (2020): 1-12.
CMCC-BioClimInd	BIO18 = Precipitation of warmest quarter	CMCC_BIOCLIM_BIO18	mm	1960–1999	https://dds.cmcc.it/#/dataset/bioclimind/future	2021-10-22	Climate stations	Precipitation		2	0.999333	NA	NA	NA	189.127	104.83	0.15	139.3	178	218.95	1144.9499510▇▂▁▁▁		Noce, Sergio, Luca Caporaso, and Monia Santini. "A new global dataset of bioclimatic indicators." Scientific data 7.1 (2020): 1-12.
CMCC-BioClimInd	BIO19 = Precipitation of coldest quarter	CMCC_BIOCLIM_BIO19	mm	1960–1999	https://dds.cmcc.it/#/dataset/bioclimind/future	2021-10-22	Climate stations	Precipitation		2	0.999333	NA	NA	NA	173.126	85.8658	0.475	108.375	162.375	227.025	778.7000122▇▇▁▁▁		Noce, Sergio, Luca Caporaso, and Monia Santini. "A new global dataset of bioclimatic indicators." Scientific data 7.1 (2020): 1-12.
CMCC-BioClimInd	BIO20 = Ellenberg quotient	CMCC_BIOCLIM_BIO20	°C/mm	1960–1999	https://dds.cmcc.it/#/dataset/bioclimind/future	2021-10-22	Climate stations	Temperature and Precipitation		2	0.999333	NA	NA	NA	29.719	16.4309	5.75653	21.914	26.4192	32.9908	123.1663132▇▃▁▁▁		Noce, Sergio, Luca Caporaso, and Monia Santini. "A new global dataset of bioclimatic indicators." Scientific data 7.1 (2020): 1-12.
CMCC-BioClimInd	BIO21 = Yearly positive temperature	CMCC_BIOCLIM_BIO21	°C	1960–1999	https://dds.cmcc.it/#/dataset/bioclimind/future	2021-10-22	Climate stations	Temperature and Precipitation		2	0.999333	NA	NA	NA	117.673	37.7975	23.4247	90.787	111.255	133.324	278.0665588▁▇▂▂▁		Noce, Sergio, Luca Caporaso, and Monia Santini. "A new global dataset of bioclimatic indicators." Scientific data 7.1 (2020): 1-12.
CMCC-BioClimInd	BIO22 = Sum of annual temperature	CMCC_BIOCLIM_BIO22	°C	1960–1999	https://dds.cmcc.it/#/dataset/bioclimind/future	2021-10-22	Climate stations	Temperature and Precipitation		2	0.999333	NA	NA	NA	110.629	46.5315	-33.4965	87.9098	108.157	133.324	278.0665588▁▅▇▃▁		Noce, Sergio, Luca Caporaso, and Monia Santini. "A new global dataset of bioclimatic indicators." Scientific data 7.1 (2020): 1-12.
CMCC-BioClimInd	BIO23 = Ombrotermic index	CMCC_BIOCLIM_BIO23	mm/°C	1960–1999	https://dds.cmcc.it/#/dataset/bioclimind/future	2021-10-22	Climate stations	Temperature and Precipitation		2	0.999333	NA	NA	NA	60.6804	25.561	3.10757	46.7754	58.5561	66.3919	254.2424774▅▇▁▁▁		Noce, Sergio, Luca Caporaso, and Monia Santini. "A new global dataset of bioclimatic indicators." Scientific data 7.1 (2020): 1-12.
CMCC-BioClimInd	BIO24 = Yearly positive precipitation	CMCC_BIOCLIM_BIO24	mm	1960–1999	https://dds.cmcc.it/#/dataset/bioclimind/future	2021-10-22	Climate stations	Precipitation		2	0.999333	NA	NA	NA	696.848	319.595	8.425	448.125	665.825	823.175	2903.7500000▆▇▁▁▁		Noce, Sergio, Luca Caporaso, and Monia Santini. "A new global dataset of bioclimatic indicators." Scientific data 7.1 (2020): 1-12.
CMCC-BioClimInd	BIO25 = Modified Kira coldness index	CMCC_BIOCLIM_BIO25	°C	1960–1999	https://dds.cmcc.it/#/dataset/bioclimind/future	2021-10-22	Climate stations	Temperature and Precipitation		454	0.848616	NA	NA	NA	-23.2842	22.8681	-117.735	-28.3055	-19.9162	-6.5035	-0.0010743▁▁▁▃▇		Noce, Sergio, Luca Caporaso, and Monia Santini. "A new global dataset of bioclimatic indicators." Scientific data 7.1 (2020): 1-12.
CMCC-BioClimInd	BIO26 = Modified Kira warmth index	CMCC_BIOCLIM_BIO26	°C	1960–1999	https://dds.cmcc.it/#/dataset/bioclimind/future	2021-10-22	Climate stations	Temperature and Precipitation		2	0.999333	NA	NA	NA	70.4015	30.1683	3.07909	49.2123	62.4272	80.0106	218.0665588▂▇▂▁▁		Noce, Sergio, Luca Caporaso, and Monia Santini. "A new global dataset of bioclimatic indicators." Scientific data 7.1 (2020): 1-12.
CMCC-BioClimInd	BIO27 = Simplified continentality index	CMCC_BIOCLIM_BIO27	°C	1960–1999	https://dds.cmcc.it/#/dataset/bioclimind/future	2021-10-22	Climate stations	Temperature and Precipitation		2	0.999333	NA	NA	NA	20.9011	5.79484	3.75741	17.5069	19.2917	24.9326	40.5121193▁▇▇▃▁		Noce, Sergio, Luca Caporaso, and Monia Santini. "A new global dataset of bioclimatic indicators." Scientific data 7.1 (2020): 1-12.
CMCC-BioClimInd	BIO28 = Mean temperature of warmest month	CMCC_BIOCLIM_BIO28	°C	1960–1999	https://dds.cmcc.it/#/dataset/bioclimind/future	2021-10-22	Climate stations	Temperature and Precipitation		2	0.999333	NA	NA	NA	19.455	3.79817	7.15388	16.4562	18.6536	22.0548	30.0837364▁▂▇▃▂		Noce, Sergio, Luca Caporaso, and Monia Santini. "A new global dataset of bioclimatic indicators." Scientific data 7.1 (2020): 1-12.
CMCC-BioClimInd	BIO29 = Mean temperature of coldest month	CMCC_BIOCLIM_BIO29	°C	1960–1999	https://dds.cmcc.it/#/dataset/bioclimind/future	2021-10-22	Climate stations	Temperature and Precipitation		2	0.999333	NA	NA	NA	-1.44606	6.19859	-23.5614	-3.71482	-1.27778	2.77428	20.5433292▁▂▇▃▁		Noce, Sergio, Luca Caporaso, and Monia Santini. "A new global dataset of bioclimatic indicators." Scientific data 7.1 (2020): 1-12.
CMCC-BioClimInd	BIO30 = Mean temperature of driest month	CMCC_BIOCLIM_BIO30	°C	1960–1999	https://dds.cmcc.it/#/dataset/bioclimind/future	2021-10-22	Climate stations	Temperature and Precipitation		2	0.999333	NA	NA	NA	8.01512	6.36392	-11.5939	4.17376	7.38107	11.4267	27.8714771▁▃▇▂▁		Noce, Sergio, Luca Caporaso, and Monia Santini. "A new global dataset of bioclimatic indicators." Scientific data 7.1 (2020): 1-12.
CMCC-BioClimInd	BIO31 = Mean temperature of wettest month	CMCC_BIOCLIM_BIO31	°C	1960–1999	https://dds.cmcc.it/#/dataset/bioclimind/future	2021-10-22	Climate stations	Temperature and Precipitation		2	0.999333	NA	NA	NA	10.609	4.29636	-9.29889	8.09738	9.85708	12.2678	26.1733074▁▁▇▂▁		Noce, Sergio, Luca Caporaso, and Monia Santini. "A new global dataset of bioclimatic indicators." Scientific data 7.1 (2020): 1-12.
CMCC-BioClimInd	BIO32 = Modified Thermicity index	CMCC_BIOCLIM_BIO32	°C	1960–1999	https://dds.cmcc.it/#/dataset/bioclimind/future	2021-10-22	Climate stations	Temperature and Precipitation		2	0.999333	NA	NA	NA	295.707	123.938	-92.0526	239.237	290.013	356.856	696.0964966▁▂▇▂▁		Noce, Sergio, Luca Caporaso, and Monia Santini. "A new global dataset of bioclimatic indicators." Scientific data 7.1 (2020): 1-12.
CMCC-BioClimInd	BIO33 = Ombrothermic index of summer and the previous month	CMCC_BIOCLIM_BIO33	mm/°C	1960–1999	https://dds.cmcc.it/#/dataset/bioclimind/future	2021-10-22	Climate stations	Temperature and Precipitation		2	0.999333	NA	NA	NA	0.228431	0.126126	0.004876	0.162251	0.211897	0.261408	1.1149896▇▆▁▁▁		Noce, Sergio, Luca Caporaso, and Monia Santini. "A new global dataset of bioclimatic indicators." Scientific data 7.1 (2020): 1-12.
CMCC-BioClimInd	BIO34 = Potential Evapotranspiration Hargreaves	CMCC_BIOCLIM_BIO34	mm	1960–1999	https://dds.cmcc.it/#/dataset/bioclimind/future	2021-10-22	Climate stations	Precipitation		2	0.999333	NA	NA	NA	814.194	202.033	197.058	632.466	791.707	950.884	1725.9888920▁▇▆▁▁		Noce, Sergio, Luca Caporaso, and Monia Santini. "A new global dataset of bioclimatic indicators." Scientific data 7.1 (2020): 1-12.
CMCC-BioClimInd	BIO35 = Potential Evapotranspiration Thornthwaite	CMCC_BIOCLIM_BIO35	mm	1960–1999	https://dds.cmcc.it/#/dataset/bioclimind/future	2021-10-22	Climate stations	Precipitation		2	0.999333	NA	NA	NA	638.391	91.2589	263.323	586.584	622.715	667.204	1161.7596440▁▇▇▂▁		Noce, Sergio, Luca Caporaso, and Monia Santini. "A new global dataset of bioclimatic indicators." Scientific data 7.1 (2020): 1-12.
Consortium_for_Spatial_Information_(CGIAR_CSI)._CRU_TS_v3.10.01_Historic_Climate_Database_for_GIS	CRU Cloud cover spring	CRU_Cld_spring	%	1901_2006	http://www.cgiar_csi.org/data/uea_cru_ts_v3_10_01_historic_climate_database	2017-03-15	Climate stations	Atmospheric	numeric	2	0.999333	NA	NA	NA	424.42	289.829	29.1733	66.5633	584.933	669.367	817.5	▇▁▁▅▇	Harris. I. P. D. J.. et al. "Updated high_resolution grids of monthly climatic observations–the CRU TS3. 10 Dataset." International Journal of Climatology 34.3 (2014): 623_642.
Consortium_for_Spatial_Information_(CGIAR_CSI)._CRU_TS_v3.10.01_Historic_Climate_Database_for_GIS	CRU Cloud cover summer	CRU_Cld_summer	%	1901_2006	http://www.cgiar_csi.org/data/uea_cru_ts_v3_10_01_historic_climate_database	2017-03-15	Climate stations	Atmospheric	numeric	2	0.999333	NA	NA	NA	371.48	264.095	17.89	58.3567	477.067	600.767	841.033	▇▁▃▇▂	Harris. I. P. D. J.. et al. "Updated high_resolution grids of monthly climatic observations–the CRU TS3. 10 Dataset." International Journal of Climatology 34.3 (2014): 623_642.
Consortium_for_Spatial_Information_(CGIAR_CSI)._CRU_TS_v3.10.01_Historic_Climate_Database_for_GIS	CRU Diurnal temperature range spring	CRU_Dtr_spring	ºC	1901_2006	http://www.cgiar_csi.org/data/uea_cru_ts_v3_10_01_historic_climate_database	2017-03-15	Climate stations	Temperature	numeric	2	0.999333	NA	NA	NA	9.74157	1.56582	5.09333	8.53333	9.98333	10.57	16.7067	▁▇▇▂▁	Harris. I. P. D. J.. et al. "Updated high_resolution grids of monthly climatic observations–the CRU TS3. 10 Dataset." International Journal of Climatology 34.3 (2014): 623_642.
Consortium_for_Spatial_Information_(CGIAR_CSI)._CRU_TS_v3.10.01_Historic_Climate_Database_for_GIS	CRU Diurnal temperature range summer	CRU_Dtr_summer	ºC	1901_2007	http://www.cgiar_csi.org/data/uea_cru_ts_v3_10_01_historic_climate_database	2017-03-15	Climate stations	Temperature	numeric	2	0.999333	NA	NA	NA	10.6251	2.22397	4.66	8.76333	10.8233	11.6967	19.7833	▂▇▇▂▁	Harris. I. P. D. J.. et al. "Updated high_resolution grids of monthly climatic observations–the CRU TS3. 10 Dataset." International Journal of Climatology 34.3 (2014): 623_642.
Consortium_for_Spatial_Information_(CGIAR_CSI)._CRU_TS_v3.10.01_Historic_Climate_Database_for_GIS	CRU Frost day frequency spring	CRU_Frs_spring	days	1901_2008	http://www.cgiar_csi.org/data/uea_cru_ts_v3_10_01_historic_climate_database	2017-03-15	Climate stations	Temperature	numeric	2	0.999333	NA	NA	NA	16.3875	7.7732	0	9.73333	17.9333	22.1333	30.6667	▃▃▆▇▂	Harris. I. P. D. J.. et al. "Updated high_resolution grids of monthly climatic observations–the CRU TS3. 10 Dataset." International Journal of Climatology 34.3 (2014): 623_642.
Consortium_for_Spatial_Information_(CGIAR_CSI)._CRU_TS_v3.10.01_Historic_Climate_Database_for_GIS	CRU Frost day frequency summer	CRU_Frs_summer	days	1901_2009	http://www.cgiar_csi.org/data/uea_cru_ts_v3_10_01_historic_climate_database	2017-03-15	Climate stations	Temperature	numeric	2	0.999333	NA	NA	NA	2.00009	2.10221	0	0.6	1.43333	2.73333	24.4367	▇▁▁▁▁	Harris. I. P. D. J.. et al. "Updated high_resolution grids of monthly climatic observations–the CRU TS3. 10 Dataset." International Journal of Climatology 34.3 (2014): 623_642.
Consortium_for_Spatial_Information_(CGIAR_CSI)._CRU_TS_v3.10.01_Historic_Climate_Database_for_GIS	CRU Potential evapotranspiration spring	CRU_PET_spring	mm	1901_2022	http://www.cgiar_csi.org/data/uea_cru_ts_v3_10_01_historic_climate_database	2017-03-15	Climate stations	Drought stress	numeric	170	0.943314	NA	NA	NA	2.43197	0.529161	0.96	2.02	2.41667	2.75833	4.72083	▂▇▆▁▁	Harris. I. P. D. J.. et al. "Updated high_resolution grids of monthly climatic observations–the CRU TS3. 10 Dataset." International Journal of Climatology 34.3 (2014): 623_642.
Consortium_for_Spatial_Information_(CGIAR_CSI)._CRU_TS_v3.10.01_Historic_Climate_Database_for_GIS	CRU Potential evapotranspiration summer	CRU_PET_summer	mm	1901_2023	http://www.cgiar_csi.org/data/uea_cru_ts_v3_10_01_historic_climate_database	2017-03-15	Climate stations	Drought stress	numeric	170	0.943314	NA	NA	NA	3.98762	0.933169	0.966667	3.28667	3.83	4.43333	7.32083	▁▆▇▂▁	Harris. I. P. D. J.. et al. "Updated high_resolution grids of monthly climatic observations–the CRU TS3. 10 Dataset." International Journal of Climatology 34.3 (2014): 623_642.
Consortium_for_Spatial_Information_(CGIAR_CSI)._CRU_TS_v3.10.01_Historic_Climate_Database_for_GIS	CRU Precipitation spring	CRU_Pre_spring	mm	1901_2010	http://www.cgiar_csi.org/data/uea_cru_ts_v3_10_01_historic_climate_database	2017-03-15	Climate stations	Precipitation	numeric	2	0.999333	NA	NA	NA	65.3685	29.7424	8.66667	45.35	58.8233	78.6667	249.057	▇▇▁▁▁	Harris. I. P. D. J.. et al. "Updated high_resolution grids of monthly climatic observations–the CRU TS3. 10 Dataset." International Journal of Climatology 34.3 (2014): 623_642.
Consortium_for_Spatial_Information_(CGIAR_CSI)._CRU_TS_v3.10.01_Historic_Climate_Database_for_GIS	CRU Precipitation summer	CRU_Pre_summer	mm	1901_2011	http://www.cgiar_csi.org/data/uea_cru_ts_v3_10_01_historic_climate_database	2017-03-15	Climate stations	Precipitation	numeric	2	0.999333	NA	NA	NA	75.5345	39.7201	0	54.52	73.11	85.1533	323.587	▅▇▁▁▁	Harris. I. P. D. J.. et al. "Updated high_resolution grids of monthly climatic observations–the CRU TS3. 10 Dataset." International Journal of Climatology 34.3 (2014): 623_642.
Consortium_for_Spatial_Information_(CGIAR_CSI)._CRU_TS_v3.10.01_Historic_Climate_Database_for_GIS	CRU Monthly average daily minimum temperature spring	CRU_Tmn_spring	ºC	1901_2014	http://www.cgiar_csi.org/data/uea_cru_ts_v3_10_01_historic_climate_database	2017-03-15	Climate stations	Temperature	numeric	2	0.999333	NA	NA	NA	4.49126	3.65586	-7.94667	2.73667	4.20333	6.19333	18.6233	▁▂▇▂▁	Harris. I. P. D. J.. et al. "Updated high_resolution grids of monthly climatic observations–the CRU TS3. 10 Dataset." International Journal of Climatology 34.3 (2014): 623_642.
Consortium_for_Spatial_Information_(CGIAR_CSI)._CRU_TS_v3.10.01_Historic_Climate_Database_for_GIS	CRU Monthly average daily minimum temperature summer	CRU_Tmn_summer	ºC	1901_2015	http://www.cgiar_csi.org/data/uea_cru_ts_v3_10_01_historic_climate_database	2017-03-15	Climate stations	Temperature	numeric	2	0.999333	NA	NA	NA	13.6962	3.41797	1.26667	11.9033	12.9067	15.6833	24.7067	▁▂▇▃▁	Harris. I. P. D. J.. et al. "Updated high_resolution grids of monthly climatic observations–the CRU TS3. 10 Dataset." International Journal of Climatology 34.3 (2014): 623_642.
Consortium_for_Spatial_Information_(CGIAR_CSI)._CRU_TS_v3.10.01_Historic_Climate_Database_for_GIS	CRU Daily mean temperature spring	CRU_Tmp_spring	ºC	1901_2012	http://www.cgiar_csi.org/data/uea_cru_ts_v3_10_01_historic_climate_database	2017-03-15	Climate stations	Temperature	numeric	2	0.999333	NA	NA	NA	9.3452	3.56364	-3.12	7.09333	9.25	11.0033	24.03	▁▅▇▂▁	Harris. I. P. D. J.. et al. "Updated high_resolution grids of monthly climatic observations–the CRU TS3. 10 Dataset." International Journal of Climatology 34.3 (2014): 623_642.
Consortium_for_Spatial_Information_(CGIAR_CSI)._CRU_TS_v3.10.01_Historic_Climate_Database_for_GIS	CRU Daily mean temperature summer	CRU_Tmp_summer	ºC	1901_2013	http://www.cgiar_csi.org/data/uea_cru_ts_v3_10_01_historic_climate_database	2017-03-15	Climate stations	Temperature	numeric	2	0.999333	NA	NA	NA	18.9831	3.51738	6.81333	16.5067	18.2767	21.3267	29.02	▁▂▇▃▁	Harris. I. P. D. J.. et al. "Updated high_resolution grids of monthly climatic observations–the CRU TS3. 10 Dataset." International Journal of Climatology 34.3 (2014): 623_642.
Consortium_for_Spatial_Information_(CGIAR_CSI)._CRU_TS_v3.10.01_Historic_Climate_Database_for_GIS	CRU Monthly average daily maximum temperature spring	CRU_Tmx_spring	ºC	1901_2016	http://www.cgiar_csi.org/data/uea_cru_ts_v3_10_01_historic_climate_database	2017-03-15	Climate stations	Temperature	numeric	2	0.999333	NA	NA	NA	14.2402	3.65051	1.11333	11.5133	14.1333	16.2133	29.5	▁▅▇▂▁	Harris. I. P. D. J.. et al. "Updated high_resolution grids of monthly climatic observations–the CRU TS3. 10 Dataset." International Journal of Climatology 34.3 (2014): 623_642.
Consortium_for_Spatial_Information_(CGIAR_CSI)._CRU_TS_v3.10.01_Historic_Climate_Database_for_GIS	CRU Monthly average daily maximum temperature summer	CRU_Tmx_summer	ºC	1901_2017	http://www.cgiar_csi.org/data/uea_cru_ts_v3_10_01_historic_climate_database	2017-03-15	Climate stations	Temperature	numeric	2	0.999333	NA	NA	NA	24.3213	3.94048	9.88	20.9467	24.21	27.0033	36.3467	▁▂▇▅▁	Harris. I. P. D. J.. et al. "Updated high_resolution grids of monthly climatic observations–the CRU TS3. 10 Dataset." International Journal of Climatology 34.3 (2014): 623_642.
Consortium_for_Spatial_Information_(CGIAR_CSI)._CRU_TS_v3.10.01_Historic_Climate_Database_for_GIS	CRU Vapour pressure spring	CRU_Vap_spring	hPa	1901_2018	http://www.cgiar_csi.org/data/uea_cru_ts_v3_10_01_historic_climate_database	2017-03-15	Climate stations	Atmospheric	numeric	2	0.999333	NA	NA	NA	8.69894	2.17969	0.626667	7.68	8.35667	9.61667	20.1733	▁▇▇▁▁	Harris. I. P. D. J.. et al. "Updated high_resolution grids of monthly climatic observations–the CRU TS3. 10 Dataset." International Journal of Climatology 34.3 (2014): 623_642.
Consortium_for_Spatial_Information_(CGIAR_CSI)._CRU_TS_v3.10.01_Historic_Climate_Database_for_GIS	CRU Vapour pressure summer	CRU_Vap_summer	hPa	1901_2019	http://www.cgiar_csi.org/data/uea_cru_ts_v3_10_01_historic_climate_database	2017-03-15	Climate stations	Atmospheric	numeric	2	0.999333	NA	NA	NA	15.2039	3.72233	1.03103	13.6759	14.5655	16.031	28.6241	▁▁▇▁▁	Harris. I. P. D. J.. et al. "Updated high_resolution grids of monthly climatic observations–the CRU TS3. 10 Dataset." International Journal of Climatology 34.3 (2014): 623_642.
Consortium_for_Spatial_Information_(CGIAR_CSI)._CRU_TS_v3.10.01_Historic_Climate_Database_for_GIS	CRU Wet day frequency spring	CRU_Wet_spring	days	1901_2020	http://www.cgiar_csi.org/data/uea_cru_ts_v3_10_01_historic_climate_database	2017-03-15	Climate stations	Precipitation	numeric	2	0.999333	NA	NA	NA	12.0889	3.25016	2.027	10.3893	12.1293	14.5907	21.768	▁▂▇▅▁	Harris. I. P. D. J.. et al. "Updated high_resolution grids of monthly climatic observations–the CRU TS3. 10 Dataset." International Journal of Climatology 34.3 (2014): 623_642.
Consortium_for_Spatial_Information_(CGIAR_CSI)._CRU_TS_v3.10.01_Historic_Climate_Database_for_GIS	CRU Wet day frequency summer	CRU_Wet_summer	days	1901_2021	http://www.cgiar_csi.org/data/uea_cru_ts_v3_10_01_historic_climate_database	2017-03-15	Climate stations	Precipitation	numeric	2	0.999333	NA	NA	NA	10.4446	4.07637	0	7.299	11.2587	13.428	30.1963	▂▇▇▁▁	Harris. I. P. D. J.. et al. "Updated high_resolution grids of monthly climatic observations–the CRU TS3. 10 Dataset." International Journal of Climatology 34.3 (2014): 623_642.
EARTHSTAT	Carbon Stocks in Potential Natural Vegetation	Carbon_storage	tons C/ha	2008	http://www.earthstat.org/carbon_stocks_potential_natural_vegetation/	2021-02-05	Model	Edaphic	numeric	0	1	NA	NA	NA	59.5005	30.8608	0	40.5	69	73	372	▇▂▁▁▁	West. P.C.. H.K. Gibbs. C. Monfreda. J. Wagner. C.C. Barford. S.R. Carpenter. and J.A. Foley (2010). Trading carbon for food: Global comparison of carbon stocks vs. crop yields on agricultural land. Proceedings of the National Academy of Sciences (PNAS) 107(46). 19645–19648. Doi: 10.1073/pnas.101107810
EARTHSTAT	Nitrogen Balance On Landscape	Nitrogen Balance On Landscape	Index	2000	http://www.earthstat.org/total_nutrient_balance_140_crops/	2021-02-05	Model	Edaphic	numeric	0	1	NA	NA	NA	65435.6	135234	-115035	0	18673.1	72926.8	1.33876e+06	▇▁▁▁▁	West. P. C.. Gerber. J. S.. Engstrom. P. M.. Mueller. N. D.. Brauman. K. A.. ES Cassidy. PM Engstrom. M Johnston. GK MacDonald. DK Ray. Siebert. S. (2014). Leverage points for improving global food security and the environment. Science. 345(6194). 325_328. http://science.sciencemag.org/content/345/6194/325.abstract
EARTHSTAT	Per Food Kilocalorie Emissions From Croplands	Per Food Kilocalorie Emissions From Croplands	Mg CO2e M kcal_1	2000	http://www.earthstat.org/greenhouse_gas_emissions_croplands/	2021-02-05	Model	Atmospheric	numeric	0	1	NA	NA	NA	0.0901243	0.199016	0	0.0213597	0.033991	0.0677242	2.42028	▇▁▁▁▁	Carlson KM. JS Gerber. ND Mueller. et al. 2016. Greenhouse gas emissions intensity of global croplands. Nature Climate Change. doi: 10.1038/nclimate3158
EARTHSTAT	Per Kilocalorie Emissions From Croplands	Per Kilocalorie Emissions From Croplands	Mg CO2e M kcal_1	2000	http://www.earthstat.org/greenhouse_gas_emissions_croplands/	2021-02-05	Model	Atmospheric	numeric	0	1	NA	NA	NA	1.06616	2.42745	0	0.133983	0.392953	0.666724	30.9716	▇▁▁▁▁	Carlson KM. JS Gerber. ND Mueller. et al. 2016. Greenhouse gas emissions intensity of global croplands. Nature Climate Change. doi: 10.1038/nclimate3158
EARTHSTAT	PhosphorusBalanceOnLandscape	PhosphorusBalanceOnLandscape	index	2000	http://www.earthstat.org/total_nutrient_balance_140_crops/	2021-02-05	Model	Edaphic	numeric	0	1	NA	NA	NA	5191.64	26638.3	-41679	-215.192	0	2633.24	249244	▇▁▁▁▁	West. P. C.. Gerber. J. S.. Engstrom. P. M.. Mueller. N. D.. Brauman. K. A.. ES Cassidy. PM Engstrom. M Johnston. GK MacDonald. DK Ray. Siebert. S. (2014). Leverage points for improving global food security and the environment. Science. 345(6194). 325_328. http://science.sciencemag.org/content/345/6194/325.abstract
EARTHSTAT	Total Emissions from Croplands	Total Emissions from Croplands	Mg CO2e yr_1	2000	http://www.earthstat.org/greenhouse_gas_emissions_croplands/	2021-02-05	Model	Atmospheric	numeric	0	1	NA	NA	NA	1773.08	4795.55	0	40.4513	327.005	1452.91	49750.7	▇▁▁▁▁	Carlson KM. JS Gerber. ND Mueller. et al. 2016. Greenhouse gas emissions intensity of global croplands. Nature Climate Change. doi: 10.1038/nclimate3158
EARTHSTAT	WaterGAP3_Water_depletion	WaterDepletionCat_WG3	%	1971–2000	http://www.earthstat.org/water_depletion_watergap3_basins/	2021-02-05	Model	Drought stress	numeric	0	1	NA	NA	NA	1.47849	1.64233	0	1	1	1	8	▇▁▁▁▁	rauman. KA. BD Richter. S Postel. M Malby. M Flörke. (2016) “Water Depletion: An improved metric for incorporating seasonal and dry_year water scarcity into water risk assessments.” Elementa: Science of the Anthropocene. Doi: http://doi.org/10.12952/journal.elementa.000083
ENVIREM:_ENVIronmental_Rasters_for_Ecological_Modeling_version_1.0	Envirem_annual_PET	Envirem_annual_PET	mm_/_year	1960_1990	http://envirem.github.io/#downloads	2021-10-15	Satellite	Drought stress	numeric	68	0.977326	NA	NA	NA	814.612	202.302	352.92	660.595	805.82	951.94	1687.11	▅▇▇▁▁	Title. P.O. and Bemmels. J.B. (2018). ENVIREM: an expanded set of bioclimatic and topographic variables increases flexibility and improves performance of ecological niche modeling. Ecography. 41: 291_307. https://doi.org/10.1111/ecog.02880
ENVIREM:_ENVIronmental_Rasters_for_Ecological_Modeling_version_1.0	Envirem_Aridity_Index_Thornthwaite	Envirem_Aridity_Index_Thornthwaite	Index	1960_1990	http://envirem.github.io/#downloads	2021-10-15	Satellite	Drought stress	numeric	68	0.977326	NA	NA	NA	41.5774	16.3422	0	32.2	39.16	47.605	89.45	▁▅▇▂▁	Title. P.O. and Bemmels. J.B. (2018). ENVIREM: an expanded set of bioclimatic and topographic variables increases flexibility and improves performance of ecological niche modeling. Ecography. 41: 291_307. https://doi.org/10.1111/ecog.02880
ENVIREM:_ENVIronmental_Rasters_for_Ecological_Modeling_version_1.0	Envirem_Climatic_Moisture_Index	Envirem_Climatic_Moisture_Index	Index	1960_1990	http://envirem.github.io/#downloads	2021-10-15	Satellite	Drought stress	numeric	68	0.977326	NA	NA	NA	-0.0546298	0.268743	-0.89	-0.17	-0.05	0.12	0.78	▁▂▇▃▁	Title. P.O. and Bemmels. J.B. (2018). ENVIREM: an expanded set of bioclimatic and topographic variables increases flexibility and improves performance of ecological niche modeling. Ecography. 41: 291_307. https://doi.org/10.1111/ecog.02880
ENVIREM:_ENVIronmental_Rasters_for_Ecological_Modeling_version_1.0	Envirem_Continentality	Envirem_Continentality	Index	1960_1990	http://envirem.github.io/#downloads	2021-10-15	Satellite	Temperature	numeric	68	0.977326	NA	NA	NA	19.6633	5.63411	4.1	16.2	18.1	23.55	38.8	▁▇▆▂▁	Title. P.O. and Bemmels. J.B. (2018). ENVIREM: an expanded set of bioclimatic and topographic variables increases flexibility and improves performance of ecological niche modeling. Ecography. 41: 291_307. https://doi.org/10.1111/ecog.02880
ENVIREM:_ENVIronmental_Rasters_for_Ecological_Modeling_version_1.0	Envirem_Emberger_pluviothermic_quotient	Envirem_Emberger_pluviothermic_quotient	Index	1960_1990	http://envirem.github.io/#downloads	2021-10-15	Satellite	Precipitation	numeric	68	0.977326	NA	NA	NA	101.5	43.7087	7.2	78.55	96.03	111.05	400.66	▅▇▁▁▁	Title. P.O. and Bemmels. J.B. (2018). ENVIREM: an expanded set of bioclimatic and topographic variables increases flexibility and improves performance of ecological niche modeling. Ecography. 41: 291_307. https://doi.org/10.1111/ecog.02880
ENVIREM:_ENVIronmental_Rasters_for_Ecological_Modeling_version_1.0	Envirem_Growing_Degree_Days_0C	Envirem_Growing_Degree_Days_0C	days	1960_1990	http://envirem.github.io/#downloads	2021-10-15	Satellite	Temperature	numeric	68	0.977326	NA	NA	NA	39528.7	15901.8	507	27630	35838	48492	95868	▂▇▆▂▁	Title. P.O. and Bemmels. J.B. (2018). ENVIREM: an expanded set of bioclimatic and topographic variables increases flexibility and improves performance of ecological niche modeling. Ecography. 41: 291_307. https://doi.org/10.1111/ecog.02880
ENVIREM:_ENVIronmental_Rasters_for_Ecological_Modeling_version_1.0	Envirem_Growing_Degree_Days_5C	Envirem_Growing_Degree_Days_5C	days	1960_1990	http://envirem.github.io/#downloads	2021-10-15	Satellite	Temperature	numeric	68	0.977326	NA	NA	NA	30269.6	16899.8	0	18438	24612	35262	95868	▆▇▂▂▁	Title. P.O. and Bemmels. J.B. (2018). ENVIREM: an expanded set of bioclimatic and topographic variables increases flexibility and improves performance of ecological niche modeling. Ecography. 41: 291_307. https://doi.org/10.1111/ecog.02880
ENVIREM:_ENVIronmental_Rasters_for_Ecological_Modeling_version_1.0	Envirem_Max_Temp_Coldest_Month	Envirem_Max_Temp_Coldest_Month	Celsius	1960_1990	http://envirem.github.io/#downloads	2021-10-15	Satellite	Temperature	numeric	68	0.977326	NA	NA	NA	31.6711	53.4291	-187	-3	30	67	248	▁▁▇▂▁	Title. P.O. and Bemmels. J.B. (2018). ENVIREM: an expanded set of bioclimatic and topographic variables increases flexibility and improves performance of ecological niche modeling. Ecography. 41: 291_307. https://doi.org/10.1111/ecog.02880
ENVIREM:_ENVIronmental_Rasters_for_Ecological_Modeling_version_1.0	Envirem_Min_Temp_Warmest_Month	Envirem_Min_Temp_Warmest_Month	Celsius	1960_1990	http://envirem.github.io/#downloads	2021-10-15	Satellite	Temperature	numeric	68	0.977326	NA	NA	NA	141.105	34.5435	-18	122	132	150	262	▁▁▇▂▁	Title. P.O. and Bemmels. J.B. (2018). ENVIREM: an expanded set of bioclimatic and topographic variables increases flexibility and improves performance of ecological niche modeling. Ecography. 41: 291_307. https://doi.org/10.1111/ecog.02880
ENVIREM:_ENVIronmental_Rasters_for_Ecological_Modeling_version_1.0	Envirem_Month_Count_By_Temp_10C	Envirem_Month_Count_By_Temp_10C	months	1960_1990	http://envirem.github.io/#downloads	2021-10-15	Satellite	Temperature	numeric	68	0.977326	NA	NA	NA	5.92869	1.59415	0	5	6	7	12	▁▁▇▁▁	Title. P.O. and Bemmels. J.B. (2018). ENVIREM: an expanded set of bioclimatic and topographic variables increases flexibility and improves performance of ecological niche modeling. Ecography. 41: 291_307. https://doi.org/10.1111/ecog.02880
ENVIREM:_ENVIronmental_Rasters_for_Ecological_Modeling_version_1.0	Envirem_PET_Coldest_Quarter	Envirem_PET_Coldest_Quarter	mm/month	1960_1990	http://envirem.github.io/#downloads	2021-10-15	Satellite	Drought stress	numeric	68	0.977326	NA	NA	NA	17.8714	12.1071	0	9.83	15.19	24.225	117.42	▇▂▁▁▁	Title. P.O. and Bemmels. J.B. (2018). ENVIREM: an expanded set of bioclimatic and topographic variables increases flexibility and improves performance of ecological niche modeling. Ecography. 41: 291_307. https://doi.org/10.1111/ecog.02880
ENVIREM:_ENVIronmental_Rasters_for_Ecological_Modeling_version_1.0	Envirem_PET_Driest_Quarter	Envirem_PET_Driest_Quarter	mm/month	1960_1990	http://envirem.github.io/#downloads	2021-10-15	Satellite	Drought stress	numeric	68	0.977326	NA	NA	NA	56.2993	47.7287	1.88	25.12	33.6	76.745	208.7	▇▂▁▂▁	Title. P.O. and Bemmels. J.B. (2018). ENVIREM: an expanded set of bioclimatic and topographic variables increases flexibility and improves performance of ecological niche modeling. Ecography. 41: 291_307. https://doi.org/10.1111/ecog.02880
ENVIREM:_ENVIronmental_Rasters_for_Ecological_Modeling_version_1.0	Envirem_PET_seasonality	Envirem_PET_seasonality	mm/month	1960_1990	http://envirem.github.io/#downloads	2021-10-15	Satellite	Drought stress	numeric	68	0.977326	NA	NA	NA	4681.24	730.898	1378.24	4174.26	4676.46	5158.51	6937.18	▁▁▇▆▁	Title. P.O. and Bemmels. J.B. (2018). ENVIREM: an expanded set of bioclimatic and topographic variables increases flexibility and improves performance of ecological niche modeling. Ecography. 41: 291_307. https://doi.org/10.1111/ecog.02880
ENVIREM:_ENVIronmental_Rasters_for_Ecological_Modeling_version_1.0	Envirem_PET_Warmest_Quarter	Envirem_PET_Warmest_Quarter	mm/month	1960_1990	http://envirem.github.io/#downloads	2021-10-15	Satellite	Drought stress	numeric	68	0.977326	NA	NA	NA	127.452	22.9472	50.41	106.25	127.66	147.28	202.19	▁▆▇▇▁	Title. P.O. and Bemmels. J.B. (2018). ENVIREM: an expanded set of bioclimatic and topographic variables increases flexibility and improves performance of ecological niche modeling. Ecography. 41: 291_307. https://doi.org/10.1111/ecog.02880
ENVIREM:_ENVIronmental_Rasters_for_Ecological_Modeling_version_1.0	Envirem_PET_Wettest_Quarter	Envirem_PET_Wettest_Quarter	mm/month	1960_1990	http://envirem.github.io/#downloads	2021-10-15	Satellite	Drought stress	numeric	68	0.977326	NA	NA	NA	89.9847	43.0397	5.98	56.18	92.97	125.34	166.87	▅▂▆▇▃	Title. P.O. and Bemmels. J.B. (2018). ENVIREM: an expanded set of bioclimatic and topographic variables increases flexibility and improves performance of ecological niche modeling. Ecography. 41: 291_307. https://doi.org/10.1111/ecog.02880
ENVIREM:_ENVIronmental_Rasters_for_Ecological_Modeling_version_1.0	Envirem_Thermicity_Index	Envirem_Thermicity_Index	Index	1960_1990	http://envirem.github.io/#downloads	2021-10-15	Satellite	Temperature	numeric	68	0.977326	NA	NA	NA	125.485	106.349	-443.5	61	111.5	189.25	574	▁▁▇▃▁	Title. P.O. and Bemmels. J.B. (2018). ENVIREM: an expanded set of bioclimatic and topographic variables increases flexibility and improves performance of ecological niche modeling. Ecography. 41: 291_307. https://doi.org/10.1111/ecog.02880
ESA CCI Biomass Climate Change Initiative (CCI)	ESACCI_Aboveground biomass	ESACCI_Aboveground biomass	tons/ha	2017	https://catalogue.ceda.ac.uk/uuid/84403d09cef3485883158f4df2989b0c	2021-02-05	Satellite	Productivity	numeric	21	0.992998	NA	NA	NA	120.398	155.796	0	40	78	141	1487	▇▁▁▁▁	Santoro. M.; Cartus. O. (2021): ESA Biomass Climate Change Initiative (Biomass_cci): Global datasets of forest above_ground biomass for the years 2010. 2017 and 2018. v2. Centre for Environmental Data Analysis. 17 March 2021. doi:10.5285/84403d09cef3485883158f4df2989b0c.
ETOPO1	Bedrock topography	Bedrock_Topography	meters	NA	https://www.ngdc.noaa.gov/mgg/global/	2016-12-01	Satellite	Geography and physical terrain	numeric	1875	0.374792	NA	NA	NA	34.282	1.91111	26	33	34	35	58	▁▇▁▁▁	Amante. Christopher. and Barry W. Eakins. ETOPO1 1 arc_minute global relief model: procedures. data sources and analysis. Colorado: US Department of Commerce. National Oceanic and Atmospheric Administration. National Environmental Satellite. Data. and Information Service. National Geophysical Data Center. Marine Geology and Geophysics Division. 2009.
European_Drought_Observatory	Standardized Precipitation Index	EDO_SPI_summer	Index	2000_2009	https://data.jrc.ec.europa.eu/dataset/0ae4cbf0-55f1-4aee-b1ae-a5317b264072	2021-02-09	Climate stations	Drought stress		19	0.993665	NA	NA	NA	0.0575548	0.131759	-0.449533	-0.0220917	0.0795	0.153	0.4471333▁▂▇▆▁		European Drought Observatory, EDO (2021): EDO Standardized Precipitation Index, 3-month accumulation period (SPI-3), blended and interpolated (version 1.2.0). European Commission, Joint Research Centre (JRC) [Dataset] PID: http://data.europa.eu/89h/0ae4cbf0-55f1-4aee-b1ae-a5317b264072
European_Drought_Observatory	Standardized Precipitation Index	EDO_SPI_spring	Index	2000_2009	https://data.jrc.ec.europa.eu/dataset/0ae4cbf0-55f1-4aee-b1ae-a5317b264072	2021-02-09	Climate stations	Drought stress		19	0.993665	NA	NA	NA	0.0221903	0.109948	-0.482333	-0.0485333	-0.0069333	0.100667	0.4086000▁▁▇▅▁		European Drought Observatory, EDO (2021): EDO Standardized Precipitation Index, 3-month accumulation period (SPI-3), blended and interpolated (version 1.2.0). European Commission, Joint Research Centre (JRC) [Dataset] PID: http://data.europa.eu/89h/0ae4cbf0-55f1-4aee-b1ae-a5317b264072
European_Drought_Observatory	Fraction of Absorbed Photosynthetically Active Radiation	EDO_FAPAR_Spring	Ratio	2000_2009	https://data.jrc.ec.europa.eu/dataset/0b4c65d5-f9db-4deb-94e7-a7bde7c49489	2021-02-09	Satellite	Productivity		209	0.93031	NA	NA	NA	43.6177	11.0214	9.02128	36.6629	44.5056	50.3034	70.8539326▁▂▇▇▂		Myneni, Ranga B., et al. "Global products of vegetation leaf area and fraction absorbed PAR from year one of MODIS data." Remote sensing of environment 83.1-2 (2002): 214-231.
European_Drought_Observatory	Fraction of Absorbed Photosynthetically Active Radiation	EDO_FAPAR_Summer	Ratio	2000_2009	https://data.jrc.ec.europa.eu/dataset/0b4c65d5-f9db-4deb-94e7-a7bde7c49489	2021-02-09	Satellite	Productivity		207	0.930977	NA	NA	NA	60.5833	12.8703	7.76136	52.9326	62.8764	70.5393	84.5955056▁▁▃▇▆		Myneni, Ranga B., et al. "Global products of vegetation leaf area and fraction absorbed PAR from year one of MODIS data." Remote sensing of environment 83.1-2 (2002): 214-231.
FAO_Global_Agro_ecological_Zones_Assessment_for_Agriculture_(GAEZ_2008)	FAO GAEZ Excess salts	GAEZ_Excess_salts	5: Mainly non_soil	2008	http://www.fao.org/soils_portal/soil_survey/soil_maps_and_databases/harmonized_world_soil_database_v12/en/	2017-07-25	Soil survey	Edaphic	numeric	0	1	NA	NA	NA	1.11637	0.772351	0	1	1	1	7	▇▁▁▁▁	Fischer. Guenther. et al. "Global agro_ecological zones assessment for agriculture (GAEZ 2008)." IIASA. Laxenburg. Austria and FAO. Rome. Italy 10 (2008).
FAO_Global_Agro_ecological_Zones_Assessment_for_Agriculture_(GAEZ_2008)	FAO GAEZ Nutrient availability	GAEZ_Nutrient_availability	1: No or slight limitations	2008	http://www.fao.org/soils_portal/soil_survey/soil_maps_and_databases/harmonized_world_soil_database_v12/en/	2017-07-25	Soil survey	Edaphic	numeric	0	1	NA	NA	NA	1.67756	0.99619	0	1	1	2	7	▇▅▂▁▁	Fischer. Guenther. et al. "Global agro_ecological zones assessment for agriculture (GAEZ 2008)." IIASA. Laxenburg. Austria and FAO. Rome. Italy 10 (2008).
FAO_Global_Agro_ecological_Zones_Assessment_for_Agriculture_(GAEZ_2008)	FAO GAEZ Nutrient retention capacity	GAEZ_Nutrient_retention_capacity	2: Moderate limitations	2008	http://www.fao.org/soils_portal/soil_survey/soil_maps_and_databases/harmonized_world_soil_database_v12/en/	2017-07-25	Soil survey	Edaphic	numeric	0	1	NA	NA	NA	1.49683	0.901729	0	1	1	2	7	▇▅▁▁▁	Fischer. Guenther. et al. "Global agro_ecological zones assessment for agriculture (GAEZ 2008)." IIASA. Laxenburg. Austria and FAO. Rome. Italy 10 (2008).
FAO_Global_Agro_ecological_Zones_Assessment_for_Agriculture_(GAEZ_2008)	FAO GAEZ Oxygen availability to roots	GAEZ_Oxygen_availability_to_roots	4: Very severe limitations	2008	http://www.fao.org/soils_portal/soil_survey/soil_maps_and_databases/harmonized_world_soil_database_v12/en/	2017-07-25	Soil survey	Edaphic	numeric	0	1	NA	NA	NA	1.15639	0.805182	0	1	1	1	7	▇▁▁▁▁	Fischer. Guenther. et al. "Global agro_ecological zones assessment for agriculture (GAEZ 2008)." IIASA. Laxenburg. Austria and FAO. Rome. Italy 10 (2008).
FAO_Global_Agro_ecological_Zones_Assessment_for_Agriculture_(GAEZ_2008)	FAO GAEZ Rooting conditions	GAEZ_Rooting_conditions	3: Sever limitations	2008	http://www.fao.org/soils_portal/soil_survey/soil_maps_and_databases/harmonized_world_soil_database_v12/en/	2017-07-25	Soil survey	Edaphic	numeric	0	1	NA	NA	NA	1.74725	1.10557	0	1	1	2	7	▇▅▂▁▁	Fischer. Guenther. et al. "Global agro_ecological zones assessment for agriculture (GAEZ 2008)." IIASA. Laxenburg. Austria and FAO. Rome. Italy 10 (2008).
FAO_Global_Agro_ecological_Zones_Assessment_for_Agriculture_(GAEZ_2008)	FAO GAEZ Toxicity	GAEZ_Toxicity	6: Permafrost area	2008	http://www.fao.org/soils_portal/soil_survey/soil_maps_and_databases/harmonized_world_soil_database_v12/en/	2017-07-25	Soil survey	Edaphic	numeric	0	1	NA	NA	NA	1.44682	0.977271	0	1	1	2	7	▇▂▁▁▁	Fischer. Guenther. et al. "Global agro_ecological zones assessment for agriculture (GAEZ 2008)." IIASA. Laxenburg. Austria and FAO. Rome. Italy 10 (2008).
FAO_Harmonized_World_Soil_Database_v_1.2	HWSD Subsoil clay fraction	HWSD_Subsoil_clay_fraction	%	2009	http://webarchive.iiasa.ac.at/Research/LUC/External_World_soil_database/HTML/	2016-02-04	Soil survey	Edaphic	numeric	182	0.939313	NA	NA	NA	24.3052	9.45429	0	17.6	22.5263	29	57	▁▇▅▂▁	FAO/IIASA/ISRIC/ISSCAS/JRC. 2012. Harmonized World Soil Database (version 1.2). FAO. Rome. Italy and IIASA. Laxenburg. Austria.
FAO_Harmonized_World_Soil_Database_v_1.2	HWSD Subsoil gravel content	HWSD_Subsoil_gravel_content	%	2009	http://webarchive.iiasa.ac.at/Research/LUC/External_World_soil_database/HTML/	2016-02-04	Soil survey	Edaphic	numeric	182	0.939313	NA	NA	NA	11.2338	5.37935	1	6.7	10.55	14.8889	28	▆▇▇▂▁	FAO/IIASA/ISRIC/ISSCAS/JRC. 2012. Harmonized World Soil Database (version 1.2). FAO. Rome. Italy and IIASA. Laxenburg. Austria.
FAO_Harmonized_World_Soil_Database_v_1.2	HWSD Subsoil organic carbon	HWSD_Subsoil_organic_carbon	%	2009	http://webarchive.iiasa.ac.at/Research/LUC/External_World_soil_database/HTML/	2016-02-04	Soil survey	Edaphic	numeric	182	0.939313	NA	NA	NA	1.21402	2.34012	0.2	0.392	0.458	0.94	38.46	▇▁▁▁▁	FAO/IIASA/ISRIC/ISSCAS/JRC. 2012. Harmonized World Soil Database (version 1.2). FAO. Rome. Italy and IIASA. Laxenburg. Austria.
FAO_Harmonized_World_Soil_Database_v_1.2	HWSD Subsoil pH	HWSD_Subsoil_pH	#_log(H+)	2009	http://webarchive.iiasa.ac.at/Research/LUC/External_World_soil_database/HTML/	2016-02-04	Soil survey	Edaphic	numeric	182	0.939313	NA	NA	NA	6.29464	0.961625	4.4	5.27143	6.35625	6.95263	8.58	▆▇▇▆▃	FAO/IIASA/ISRIC/ISSCAS/JRC. 2012. Harmonized World Soil Database (version 1.2). FAO. Rome. Italy and IIASA. Laxenburg. Austria.
FAO_Harmonized_World_Soil_Database_v_1.2	HWSD Subsoil reference bulk density	HWSD_Subsoil_ref_bulk_dens	kg/dm3	2009	http://webarchive.iiasa.ac.at/Research/LUC/External_World_soil_database/HTML/	2016-02-04	Soil survey	Edaphic	numeric	182	0.939313	NA	NA	NA	1.40279	0.117312	0.1	1.35895	1.397	1.464	1.636	▁▁▁▁▇	FAO/IIASA/ISRIC/ISSCAS/JRC. 2012. Harmonized World Soil Database (version 1.2). FAO. Rome. Italy and IIASA. Laxenburg. Austria.
FAO_Harmonized_World_Soil_Database_v_1.2	HWSD Subsoil sand fraction	HWSD_Subsoil_sand_fraction	%	2009	http://webarchive.iiasa.ac.at/Research/LUC/External_World_soil_database/HTML/	2016-02-04	Soil survey	Edaphic	numeric	182	0.939313	NA	NA	NA	45.4871	13.7111	0	36.2	42.6842	55.5591	90	▁▃▇▃▁	FAO/IIASA/ISRIC/ISSCAS/JRC. 2012. Harmonized World Soil Database (version 1.2). FAO. Rome. Italy and IIASA. Laxenburg. Austria.
FAO_Harmonized_World_Soil_Database_v_1.2	HWSD Subsoil silt fraction	HWSD_Subsoil_silt_fraction	%	2009	http://webarchive.iiasa.ac.at/Research/LUC/External_World_soil_database/HTML/	2016-02-04	Soil survey	Edaphic	numeric	182	0.939313	NA	NA	NA	30.1722	8.17827	0	26.3	31.84	34.7895	54.6	▁▃▇▇▁	FAO/IIASA/ISRIC/ISSCAS/JRC. 2012. Harmonized World Soil Database (version 1.2). FAO. Rome. Italy and IIASA. Laxenburg. Austria.
FAO_Harmonized_World_Soil_Database_v_1.2	HWSD Topsoil clay fraction	HWSD_Topsoil_clay_fraction	%	2009	http://webarchive.iiasa.ac.at/Research/LUC/External_World_soil_database/HTML/	2016-02-04	Soil survey	Edaphic	numeric	164	0.945315	NA	NA	NA	21.4485	8.8346	4.25	16.58	20.5	22.67	51	▂▇▂▁▁	FAO/IIASA/ISRIC/ISSCAS/JRC. 2012. Harmonized World Soil Database (version 1.2). FAO. Rome. Italy and IIASA. Laxenburg. Austria.
FAO_Harmonized_World_Soil_Database_v_1.2	HWSD Topsoil gravel content	HWSD_Topsoil_gravel_content	%	2009	http://webarchive.iiasa.ac.at/Research/LUC/External_World_soil_database/HTML/	2016-02-04	Soil survey	Edaphic	numeric	164	0.945315	NA	NA	NA	9.28833	4.29101	1	6.38	9.3	12.16	28	▅▇▅▁▁	FAO/IIASA/ISRIC/ISSCAS/JRC. 2012. Harmonized World Soil Database (version 1.2). FAO. Rome. Italy and IIASA. Laxenburg. Austria.
FAO_Harmonized_World_Soil_Database_v_1.2	HWSD Topsoil organic carbon	HWSD_Topsoil_organic_carbon	%	2009	http://webarchive.iiasa.ac.at/Research/LUC/External_World_soil_database/HTML/	2016-02-04	Soil survey	Edaphic	numeric	1955	0.348116	NA	NA	NA	1.26649	2.38449	0.2	0.392	0.456	1.165	38.46	▇▁▁▁▁	FAO/IIASA/ISRIC/ISSCAS/JRC. 2012. Harmonized World Soil Database (version 1.2). FAO. Rome. Italy and IIASA. Laxenburg. Austria.
FAO_Harmonized_World_Soil_Database_v_1.2	HWSD Topsoil pH	HWSD_Topsoil_pH	#_log(H+)	2009	http://webarchive.iiasa.ac.at/Research/LUC/External_World_soil_database/HTML/	2016-02-04	Soil survey	Edaphic	numeric	164	0.945315	NA	NA	NA	6.18322	0.886725	4.325	5.433	6.2	6.725	8.4	▃▇▇▃▂	FAO/IIASA/ISRIC/ISSCAS/JRC. 2012. Harmonized World Soil Database (version 1.2). FAO. Rome. Italy and IIASA. Laxenburg. Austria.
FAO_Harmonized_World_Soil_Database_v_1.2	HWSD Topsoil reference bulk density	HWSD_Topsoil_ref_bulk_dens	kg/dm3	2009	http://webarchive.iiasa.ac.at/Research/LUC/External_World_soil_database/HTML/	2016-02-04	Soil survey	Edaphic	numeric	164	0.945315	NA	NA	NA	1.33051	0.106849	0.222	1.288	1.3356	1.3905	1.57	▁▁▁▃▇	FAO/IIASA/ISRIC/ISSCAS/JRC. 2012. Harmonized World Soil Database (version 1.2). FAO. Rome. Italy and IIASA. Laxenburg. Austria.
FAO_Harmonized_World_Soil_Database_v_1.2	HWSD Topsoil_sand_fraction	HWSD_Topsoil_sand_fraction	%	2009	http://webarchive.iiasa.ac.at/Research/LUC/External_World_soil_database/HTML/	2016-02-04	Soil survey	Edaphic	numeric	164	0.945315	NA	NA	NA	45.8409	13.7791	13	37.6	42.3	51.64	89.6	▂▇▆▂▁	FAO/IIASA/ISRIC/ISSCAS/JRC. 2012. Harmonized World Soil Database (version 1.2). FAO. Rome. Italy and IIASA. Laxenburg. Austria.
FAO_Harmonized_World_Soil_Database_v_1.2	HWSD Topsoil silt fraction	HWSD_Topsoil_silt_fraction	%	2009	http://webarchive.iiasa.ac.at/Research/LUC/External_World_soil_database/HTML/	2016-02-04	Soil survey	Edaphic	numeric	164	0.945315	NA	NA	NA	32.7106	8.75689	5.4	29.15	34.15	37.7	57.1	▁▂▇▆▁	FAO/IIASA/ISRIC/ISSCAS/JRC. 2012. Harmonized World Soil Database (version 1.2). FAO. Rome. Italy and IIASA. Laxenburg. Austria.
FAO_Koeppen_Climatology	FAO Aridity index of De Martonne CRU	FAO_Aridity_index_De_Martonne_CRU	Index	1976 _ 2000	http://www.juergen_grieser.de/downloads/Koeppen_Climatology/CommonData/CommonData.htm	2017-04-11	Climate stations	Drought stress	numeric	0	1	NA	NA	NA	42.6841	17.1495	10.6719	32.8063	39.1304	50.5929	100.791	▂▇▃▁▁	Grieser. Jürgen. et al. "Data sources for FAO worldmaps of Koeppen climatologies and climatic net primary production." The Agromet Group. SDRN. Food and Agriculture Organization of the United Nations. Rome. Italy (2006).
FAO_Koeppen_Climatology	FAO Aridity index of De Martonne GPCC Fulldata	FAO_Aridity_index_De_Martonne_GPCC_Fulldata	Index	1976 _ 2000	http://www.juergen_grieser.de/downloads/Koeppen_Climatology/CommonData/CommonData.htm	2017-04-11	Climate stations	Drought stress	numeric	0	1	NA	NA	NA	42.1669	14.6739	5.92885	32.8063	40.3162	49.0119	100.791	▂▇▆▁▁	Grieser. Jürgen. et al. "Data sources for FAO worldmaps of Koeppen climatologies and climatic net primary production." The Agromet Group. SDRN. Food and Agriculture Organization of the United Nations. Rome. Italy (2006).
FAO_Koeppen_Climatology	FAO Aridity index of De Martonne GPCC VASClimO	FAO_Aridity_index_of_De_Martonne_GPCC_VASClimO	Index	1976 _ 2000	http://www.juergen_grieser.de/downloads/Koeppen_Climatology/CommonData/CommonData.htm	2017-04-11	Climate stations	Drought stress	numeric	0	1	NA	NA	NA	42.678	14.8441	6.32411	32.8063	41.1067	49.4071	100.791	▁▇▆▁▁	Grieser. Jürgen. et al. "Data sources for FAO worldmaps of Koeppen climatologies and climatic net primary production." The Agromet Group. SDRN. Food and Agriculture Organization of the United Nations. Rome. Italy (2006).
FAO_Koeppen_Climatology	FAO CRU Precipitation	FAO_CRU_Precipitation	mm	1976 _ 2000	http://www.juergen_grieser.de/downloads/Koeppen_Climatology/CommonData/CommonData.htm	2017-04-11	Climate stations	Precipitation	numeric	0	1	NA	NA	NA	889.359	800.655	149.805	599.22	719.064	928.791	7640.05	▇▁▁▁▁	Grieser. Jürgen. et al. "Data sources for FAO worldmaps of Koeppen climatologies and climatic net primary production." The Agromet Group. SDRN. Food and Agriculture Organization of the United Nations. Rome. Italy (2006).
FAO_Koeppen_Climatology	FAO CRU Temperature	FAO_CRU_Temperature	ºC	1976 _ 2000	http://www.juergen_grieser.de/downloads/Koeppen_Climatology/CommonData/CommonData.htm	2017-04-11	Climate stations	Temperature	numeric	0	1	NA	NA	NA	9.6722	4.44698	-4.30821	7.80533	9.40523	11.4622	30.8896	▁▇▆▁▁	Grieser. Jürgen. et al. "Data sources for FAO worldmaps of Koeppen climatologies and climatic net primary production." The Agromet Group. SDRN. Food and Agriculture Organization of the United Nations. Rome. Italy (2006).
FAO_Koeppen_Climatology	FAO GPCC Fulldata Precipitation	FAO_GPCC_Fulldata_Precipitation	mm	1976 _ 2000	http://www.juergen_grieser.de/downloads/Koeppen_Climatology/CommonData/CommonData.htm	2017-04-11	Climate stations	Precipitation	numeric	0	1	NA	NA	NA	572.771	730.734	-1.30435	26.087	599.22	898.83	7640.05	▇▁▁▁▁	Grieser. Jürgen. et al. "Data sources for FAO worldmaps of Koeppen climatologies and climatic net primary production." The Agromet Group. SDRN. Food and Agriculture Organization of the United Nations. Rome. Italy (2006).
FAO_Koeppen_Climatology	FAO GPCC VASClimO Precipitation	FAO_GPCC_VASClimO_Precipitation	mm	1976 _ 2000	http://www.juergen_grieser.de/downloads/Koeppen_Climatology/CommonData/CommonData.htm	2017-04-11	Climate stations	Precipitation	numeric	0	1	NA	NA	NA	883.764	781.449	179.766	614.2	749.025	958.752	7640.05	▇▁▁▁▁	Grieser. Jürgen. et al. "Data sources for FAO worldmaps of Koeppen climatologies and climatic net primary production." The Agromet Group. SDRN. Food and Agriculture Organization of the United Nations. Rome. Italy (2006).
FAO_World_maps_of_climatological_net_primary_production_of_biomass	FAO NPP based on CRU	FAO_CRU_NPP	g/m2	1976 _ 2000	http://www.juergen_grieser.de/downloads/NetPrimaryProduction/npp.htm	2017-04-11	Climate stations	Productivity	numeric	0	1	NA	NA	NA	1143.16	319.559	303.337	962.31	1129.67	1286.57	2667.27	▁▇▃▁▁	Grieser. Jürgen. et al. "World maps of climatological net primary production of biomass. NPP." Viale delle Terme di Caracalla 153 (2006).
FAO_World_maps_of_climatological_net_primary_production_of_biomass	FAO Sensitivity of NPP with respect to changes in annual mean Precipitation dNPP/dT	FAO_dNPPdP	g/m2/mm	1976 _ 2000	http://www.juergen_grieser.de/downloads/NetPrimaryProduction/npp.htm	2017-04-11	Climate stations	Productivity	numeric	911	0.696232	NA	NA	NA	1.25934	0.207662	0.645628	1.11804	1.26764	1.36212	2.00775	▁▅▇▁▁	Grieser. Jürgen. et al. "World maps of climatological net primary production of biomass. NPP." Viale delle Terme di Caracalla 153 (2006).
FAO_World_maps_of_climatological_net_primary_production_of_biomass	FAO Sensitivity of NPP with respect to changes in annual mean temperature dNPP/dT	FAO_dNPPdT	g/m2/ºC	1976 _ 2000	http://www.juergen_grieser.de/downloads/NetPrimaryProduction/npp.htm	2017-04-11	Climate stations	Productivity	numeric	2056	0.314438	NA	NA	NA	82.2833	8.14702	41.9792	78.667	85.7223	88.5445	89.9555	▁▁▁▂▇	Grieser. Jürgen. et al. "World maps of climatological net primary production of biomass. NPP." Viale delle Terme di Caracalla 153 (2006).
FAO_World_maps_of_climatological_net_primary_production_of_biomass	FAO NPP based on GPCP	FAO_GPCC_NPP	g/m2	1976 _ 2000	http://www.juergen_grieser.de/downloads/NetPrimaryProduction/npp.htm	2017-04-11	Climate stations	Productivity	numeric	0	1	NA	NA	NA	1162.85	334.414	324.257	941.39	1140.13	1349.33	2667.27	▁▇▅▁▁	Grieser. Jürgen. et al. "World maps of climatological net primary production of biomass. NPP." Viale delle Terme di Caracalla 153 (2006).
FAO_World_maps_of_climatological_net_primary_production_of_biomass	FAO NPP based on GPCP VASClimO	FAO_GPCC_VASClimO_NPP	g/m2	1976 _ 2000	http://www.juergen_grieser.de/downloads/NetPrimaryProduction/npp.htm	2017-04-11	Climate stations	Productivity	numeric	0	1	NA	NA	NA	1167.91	333.819	303.337	962.31	1140.13	1349.33	2667.27	▁▇▅▁▁	Grieser. Jürgen. et al. "World maps of climatological net primary production of biomass. NPP." Viale delle Terme di Caracalla 153 (2006).
FLASHFlux	FLASHFlux Net radiation spring	Net_radiation_spring	W/m2	2006_2011	https://neo.sci.gsfc.nasa.gov/view.php?datasetId=CERES_NETFLUX_M	2017-02-15	Satellite	Radiation	numeric	0	1	NA	NA	NA	135.608	8.72461	100.741	130.333	133.704	141.926	171.667	▁▂▇▃▁	Stackhouse Jr. Paul W.. et al. "Fast longwave and shortwave radiative flux (FLASHFlux) products from CERES and MODIS measurements." (2006).
FLASHFlux	FLASHFlux Net radiation summer	Net_radiation_summer	W/m2	2006_2011	https://neo.sci.gsfc.nasa.gov/view.php?datasetId=CERES_NETFLUX_M	2017-02-15	Satellite	Radiation	numeric	0	1	NA	NA	NA	156.272	7.73738	81.1111	152.407	155.519	160.537	180	▁▁▁▇▃	Stackhouse Jr. Paul W.. et al. "Fast longwave and shortwave radiative flux (FLASHFlux) products from CERES and MODIS measurements." (2006).
Geological ages based on the surface geology	Geological ages based on the surface geology	Geological_ages	Qualitative	1960_2000	http://worldgrids.org/doku.php/wiki:geaisg3	2016-12-01	Soil survey	Edaphic	character	77	0.974325	1	23	68	NA	NA	NA	NA	NA	NA	NA	NA	http://worldgrids.org/doku.php/wiki:geaisg3
Global aboveground and belowground biomass carbon density maps for the year 2010	Aboveground biomass carbon density	ORNL_aboveground_biomass	MgC_ha_1	2010	https://daac.ornl.gov/VEGETATION/guides/Global_Maps_C_Density_2010.html	2021-02-05	Model	Productivity	numeric	0	1	NA	NA	NA	223.812	249.656	0	35	119	360	2149	▇▂▁▁▁	Spawn. S.A.. and H.K. Gibbs. 2020. Global Aboveground and Belowground Biomass Carbon Density Maps for the Year 2010. ORNL DAAC. Oak Ridge. Tennessee. USA. https://doi.org/10.3334/ORNLDAAC/1763
Global aboveground and belowground biomass carbon density maps for the year 2010	Aboveground biomass carbon density	ORNL_belowground_biomass	MgC_ha_1	2010	https://daac.ornl.gov/VEGETATION/guides/Global_Maps_C_Density_2010.html	2021-02-05	Model	Productivity	numeric	0	1	NA	NA	NA	90.5939	72.6422	0	29	75	138	502	▇▅▁▁▁	Spawn. S.A.. and H.K. Gibbs. 2020. Global Aboveground and Belowground Biomass Carbon Density Maps for the Year 2010. ORNL DAAC. Oak Ridge. Tennessee. USA. https://doi.org/10.3334/ORNLDAAC/1763
Global Distribution of Cultivation Intensity	Global Distribution of Cultivation Intensity	Distribution_of_Cultivation_Intensity	Qualitative	1983	https://webmap.ornl.gov/ogc/wcsdown.jsp?dg_id=10005_1	2016-11-21	Environmental classification	Environmental classification	character	98	0.967322	1	65	36	NA	NA	NA	NA	NA	NA	NA	NA	Matthews. E. 1983. Global vegetation and land use: New high_resolution data bases for climate studies. J. Clim. Appl. Meteor. 22. 474_487 & ORNL DAAC. 2017. Spatial Data Access Tool (SDAT). ORNL DAAC. Oak Ridge. Tennessee. USA. & ORNL DAAC. 2017. Spatial Data Access Tool (SDAT). ORNL DAAC. Oak Ridge. Tennessee. USA.
Global Gridded 1_km Annual Soil Respiration and Uncertainty Derived from SRDB V3	Annual heterotrophic_respiration_Lamberty_2004	Annual heterotrophic_respiration_Lamberty_2004	g C m_1 year_1	1961_2011	https://daac.ornl.gov/CMS/guides/CMS_Global_Soil_Respiration.html	2021-02-05	Satellite	Edaphic	numeric	80	0.973324	NA	NA	NA	395.314	78.8254	121.979	345.427	389.667	444.023	698.692	▁▅▇▂▁	Warner. D.L.. B.P. Bond_Lamberty. J. Jian. E. Stell. and R. Vargas. 2019. Global Gridded 1_km Annual Soil Respiration and Uncertainty Derived from SRDB V3. ORNL DAAC. Oak Ridge. Tennessee. USA. https://doi.org/10.3334/ORNLDAAC/1736
Global Gridded 1_km Annual Soil Respiration and Uncertainty Derived from SRDB V3	Annual soil respiration	Annual soil respiration	g C m_1 year_1	1961_2011	https://daac.ornl.gov/CMS/guides/CMS_Global_Soil_Respiration.html	2021-02-05	Satellite	Edaphic	numeric	80	0.973324	NA	NA	NA	395.879	75.8435	134.663	347.882	390.087	442.285	694.599	▁▅▇▂▁	Warner. D.L.. B.P. Bond_Lamberty. J. Jian. E. Stell. and R. Vargas. 2019. Global Gridded 1_km Annual Soil Respiration and Uncertainty Derived from SRDB V3. ORNL DAAC. Oak Ridge. Tennessee. USA. https://doi.org/10.3334/ORNLDAAC/1736
Global Gridded 1_km Annual Soil Respiration and Uncertainty Derived from SRDB V3	heterotrophic_resp_Subke_2006	Annual_heterotrophic_resp_Subke_2006	g C m_1 year_1	1961_2011	https://daac.ornl.gov/CMS/guides/CMS_Global_Soil_Respiration.html	2021-02-05	Satellite	Edaphic	numeric	80	0.973324	NA	NA	NA	686.334	179.293	155.228	569.648	666.392	791.484	1468.86	▁▇▅▁▁	Warner. D.L.. B.P. Bond_Lamberty. J. Jian. E. Stell. and R. Vargas. 2019. Global Gridded 1_km Annual Soil Respiration and Uncertainty Derived from SRDB V3. ORNL DAAC. Oak Ridge. Tennessee. USA. https://doi.org/10.3334/ORNLDAAC/1736
GLOBAL_DATA_SET_OF_DERIVED_SOIL_PROPERTIES_(ISRIC_WISE)	ISRIC WISE Soil organic carbon density (0_30 cm depth range)	ISRIC_WISE_Soil_Org_Carbon_Dens	kg C/m**2 for 0_100cm depth range	2000	https://webmap.ornl.gov/ogc/wcsdown.jsp?dg_id=546_6	2016-11-21	Soil survey	Edaphic	numeric	0	1	NA	NA	NA	2.30243	1.32416	0	2	2	3	7	▃▇▅▁▁	Batjes. N.H. 2000. Global Data Set of Derived Soil Properties. 0.5_Degree Grid (ISRIC_WISE). ORNL DAAC. Oak Ridge. Tennessee. USA. http://dx.doi.org/10.3334/ORNLDAAC/546
GLOBAL_DATA_SET_OF_DERIVED_SOIL_PROPERTIES_(ISRIC_WISE)	ISRIC WISE Soil pH (0_30 cm depth range)	ISRIC_WISE_Soil_pH	0_30 cm depth range	2000	https://webmap.ornl.gov/ogc/wcsdown.jsp?dg_id=546_3	2016-11-21	Soil survey	Edaphic	numeric	0	1	NA	NA	NA	2.78393	1.78142	0	2	2	5	5	▅▇▂▁▇	Batjes. N.H. 2000. Global Data Set of Derived Soil Properties. 0.5_Degree Grid (ISRIC_WISE). ORNL DAAC. Oak Ridge. Tennessee. USA. http://dx.doi.org/10.3334/ORNLDAAC/546
GLOBAL_DATA_SET_OF_DERIVED_SOIL_PROPERTIES_(ISRIC_WISE)	ISRIC WISE Soil carbonate carbon density	ISRIC_WISE_SoilCarbonate_Carbon_Dens	kg C/m**2 for 0_100cm depth range	2000	https://webmap.ornl.gov/ogc/wcsdown.jsp?dg_id=546_2	2016-11-21	Soil survey	Edaphic	numeric	0	1	NA	NA	NA	1.23675	0.72594	0	1	1	2	6	▇▂▁▁▁	Batjes. N.H. 2000. Global Data Set of Derived Soil Properties. 0.5_Degree Grid (ISRIC_WISE). ORNL DAAC. Oak Ridge. Tennessee. USA. http://dx.doi.org/10.3334/ORNLDAAC/546
GLOBAL_DATA_SET_OF_DERIVED_SOIL_PROPERTIES_(ISRIC_WISE)	ISRIC WISE Total available water capacity	ISRIC_WISE_Total_AvailWater_cap	mm water per 1 m soil depth	2000	https://webmap.ornl.gov/ogc/wcsdown.jsp?dg_id=546_1	2016-11-21	Soil survey	Edaphic	numeric	0	1	NA	NA	NA	6.54818	2.65951	0	7	8	8	9	▂▁▁▂▇	Batjes. N.H. 2000. Global Data Set of Derived Soil Properties. 0.5_Degree Grid (ISRIC_WISE). ORNL DAAC. Oak Ridge. Tennessee. USA. http://dx.doi.org/10.3334/ORNLDAAC/546
Global_Distribution_of_Plant_Extractable_Water_Capacity_of_Soil	Global Distribution of Plant_Extractable Water Capacity of Soil	Plant_Extractable_Water_Capacity_of_Soil	cm water per cm soil	1996	https://webmap.ornl.gov/ogc/wcsdown.jsp?dg_id=545_1	2016-11-21	Soil survey	Edaphic	numeric	381	0.872958	NA	NA	NA	12.7236	4.73909	-1	10.8	14.6	15.5	34.4	▂▂▇▁▁	Dunne. K.A.. and C.J. Willmott. 2000. Global Distribution of Plant_Extractable Water Capacity of Soil (Dunne). ORNL DAAC. Oak Ridge. Tennessee. USA. http://dx.doi.org/10.3334/ORNLDAAC/545
GPCC_Global_Precipitation_Climatology_Centre__Full_Data_Reanalysis_Version_7	GPCC Precipitation spring	GPCC_Spring	mm	1951_2000	ftp://ftp.dwd.de/pub/data/gpcc/html/fulldata_v7_doi_download.html	2016-02-04	Climate stations	Precipitation	numeric	102	0.965989	NA	NA	NA	65.5491	34.0353	6	45.3333	59.6667	75	245.333	▇▇▁▁▁	Becker. A.. Finger. P.. Meyer_Christoffer. A.. Rudolf. B. & Ziese. M. GPCC Full Data Reanalysis Version 7.0 at 0.5: Monthly Land_Surface Precipitation from Rain_Gauges built on GTS_based and Historic Data. (DOI. 2011)
GPCC_Global_Precipitation_Climatology_Centre__Full_Data_Reanalysis_Version_7	GPCC Precipitation summer	GPCC_Summer	mm	1951_2000	ftp://ftp.dwd.de/pub/data/gpcc/html/fulldata_v7_doi_download.html	2016-02-04	Climate stations	Precipitation	numeric	102	0.965989	NA	NA	NA	70.9058	38.6155	0	52.6667	68	80.3333	288	▅▇▁▁▁	Becker. A.. Finger. P.. Meyer_Christoffer. A.. Rudolf. B. & Ziese. M. GPCC Full Data Reanalysis Version 7.0 at 0.5: Monthly Land_Surface Precipitation from Rain_Gauges built on GTS_based and Historic Data. (DOI. 2011)
GPP from Vegetation Photosynthesis Model	GPP based on vegetation phosotynthesis model (VPM)	GPP_VPM	g C m_2 day_1	2000_2016	https://figshare.com/collections/A_global_moderate_resolution_dataset_of_gross_primary_production_of_vegetation_for_2000_2016/3789814	2021-10-15	Satellite	Productivity	numeric	0	1	NA	NA	NA	1153.6	381.582	4.95481	959.917	1206.78	1431.24	2185.46	▁▃▇▅▁	Zhang. Yao; Xiao. Xiangming; Wu. Xiaocui; Zhou. Sha; Zhang. Geli; Qin. Yuanwei; et al. (2017): A global moderate resolution dataset of gross primary production of vegetation for 2000_2016. figshare. Collection. https://doi.org/10.6084/m9.figshare.c.3789814.v1
Gravity_Recovery_and_Climate_Experiment_(GRACE)	GRACE Water equivalent anomaly spring	Water_equivalent_anomaly_Spring	cm	2002_2010	https://neo.sci.gsfc.nasa.gov/view.php?datasetId=GRACE_LWE_M	2016-11-21	Satellite	Drought stress	numeric	0	1	NA	NA	NA	139.88	14.4342	106.741	131.885	139.769	146.66	255	▅▇▁▁▁	Swenson. S. & Wahr. J. Post_processing removal of correlated errors in GRACE data. Geophysical Research Letters 33(2006).
Gravity_Recovery_and_Climate_Experiment_(GRACE)	GRACE Water equivalent anomaly summer	Water_equivalent_anomaly_Summer	cm	2002_2010	https://neo.sci.gsfc.nasa.gov/view.php?datasetId=GRACE_LWE_M	2016-11-21	Satellite	Drought stress	numeric	0	1	NA	NA	NA	123.481	15.1376	71.95	115.565	120.875	129.87	255	▁▇▁▁▁	Swenson. S. & Wahr. J. Post_processing removal of correlated errors in GRACE data. Geophysical Research Letters 33(2006).
GTOPO30	GTOPO30 Topography	Topography	m	1999	https://webmap.ornl.gov/ogc/wcsdown.jsp?dg_id=10003_1	2016-11-21	Satellite	Geography and physical terrain	numeric	46	0.984662	NA	NA	NA	55.8195	42.3698	2	27	46	71	255	▇▅▁▁▁	Gesch. Dean B.. Kristine L. Verdin. and Susan K. Greenlee. "New land surface digital elevation model covers the Earth." EOS. Transactions American Geophysical Union 80.6 (1999): 69_70.
IFORCE_Global_land_cover_2000	Global and Regional Land Cover Maps 2000	Land_cover_2000	Qualitative	1998_2000	http://forobs.jrc.ec.europa.eu/products/glc2000/products.php	2016-11-21	Environmental classification	Environmental classification	character	62	0.979326	1	48	28	NA	NA	NA	NA	NA	NA	NA	NA	Global Land Cover 2000 database. European Commission. Joint Research Centre. 2003.
ISLSCP II UNIVERSITY OF MARYLAND GLOBAL LAND COVER CLASSIFICATIONS	UMD Land cover classification	UMD_Land_cover_classification	Qualitative	1992_1993	https://webmap.ornl.gov/ogc/wcsdown.jsp?dg_id=969_17	2016-11-22	Environmental classification	Environmental classification	character	0	1	1	27	28	NA	NA	NA	NA	NA	NA	NA	NA	DeFries. R.S. & Hansen. M. ISLSCP II University of Maryland Global Land Cover Classifications. 1992–1993. ISLSCP Initiative II Collection. Data set. edited by: Hall. FG. Collatz. G.. Meeson. B.. Los. S.. de Colstoun. B.. and Landis. D.. Oak Ridge National Laboratory Distributed Active Archive Center. Oak Ridge. TN. USA. doi 10(2010). & ORNL DAAC. 2017. Spatial Data Access Tool (SDAT). ORNL DAAC. …
ISRIC_Soilgrids	SoilGrids absolute depth to bedrock	SoilGrids_BDRICM	cm	2012–2016	ftp://ftp.soilgrids.org/data/recent/	2017-07-14	Soil survey	Edaphic	numeric	61	0.97966	NA	NA	NA	197.211	10.4913	34	200	200	200	200	▁▁▁▁▇	Hengl. Tomislav. et al. "SoilGrids250m: Global gridded soil information based on machine learning." PloS one 12.2 (2017): e0169748.
ISRIC_Soilgrids	SoilGrids bulk density	SoilGrids_BLDFIE	kg/m3	2012–2016	ftp://ftp.soilgrids.org/data/recent/	2017-07-14	Soil survey	Edaphic	numeric	61	0.97966	NA	NA	NA	1192.75	160.806	663	1094	1216	1323	1539	▁▂▃▇▂	Hengl. Tomislav. et al. "SoilGrids250m: Global gridded soil information based on machine learning." PloS one 12.2 (2017): e0169748.
ISRIC_Soilgrids	SoilGrids cation exchange capacity of soil	SoilGrids_CECSOL	meq/100 g	2012–2016	ftp://ftp.soilgrids.org/data/recent/	2017-07-14	Soil survey	Edaphic	numeric	61	0.97966	NA	NA	NA	27.4558	7.34909	8	22	27	31	72	▂▇▂▁▁	Hengl. Tomislav. et al. "SoilGrids250m: Global gridded soil information based on machine learning." PloS one 12.2 (2017): e0169748.
ISRIC_Soilgrids	SoilGrids clay content	SoilGrids_CLYPPT	%	2012–2016	ftp://ftp.soilgrids.org/data/recent/	2017-07-14	Soil survey	Edaphic	numeric	61	0.97966	NA	NA	NA	18.1276	5.35493	3	15	18	22	47	▂▇▅▁▁	Hengl. Tomislav. et al. "SoilGrids250m: Global gridded soil information based on machine learning." PloS one 12.2 (2017): e0169748.
ISRIC_Soilgrids	SoilGrids course fragments volumetric	SoilGrids_CRFVOL	%	2012–2016	ftp://ftp.soilgrids.org/data/recent/	2017-07-14	Soil survey	Edaphic	numeric	61	0.97966	NA	NA	NA	11.0157	5.81538	0	7	11	15	34	▃▇▅▁▁	Hengl. Tomislav. et al. "SoilGrids250m: Global gridded soil information based on machine learning." PloS one 12.2 (2017): e0169748.
ISRIC_Soilgrids	SoilGrids soil organic carbon stock per ha	SoilGrids_OCSTHA	kg/m3	2012–2016	ftp://ftp.soilgrids.org/data/recent/	2017-07-14	Soil survey	Edaphic	numeric	61	0.97966	NA	NA	NA	29.2505	11.6237	2	20	28	37	85	▃▇▃▁▁	Hengl. Tomislav. et al. "SoilGrids250m: Global gridded soil information based on machine learning." PloS one 12.2 (2017): e0169748.
ISRIC_Soilgrids	SoilGrids soil organic carbon content	SoilGrids_ORCDRC	‰	2012–2016	ftp://ftp.soilgrids.org/data/recent/	2017-07-14	Soil survey	Edaphic	numeric	61	0.97966	NA	NA	NA	108.968	55.8588	0	59	108	150	386	▇▇▅▁▁	Hengl. Tomislav. et al. "SoilGrids250m: Global gridded soil information based on machine learning." PloS one 12.2 (2017): e0169748.
ISRIC_Soilgrids	SoilGrids soil pH H2O	SoilGrids_PHIHOX	#_log(H+)	2012–2016	ftp://ftp.soilgrids.org/data/recent/	2017-07-14	Soil survey	Edaphic	numeric	61	0.97966	NA	NA	NA	61.1188	7.42543	43	57	61	66	81	▂▅▇▅▁	Hengl. Tomislav. et al. "SoilGrids250m: Global gridded soil information based on machine learning." PloS one 12.2 (2017): e0169748.
ISRIC_Soilgrids	SoilGrids soil pH KCL	SoilGrids_PHIKCL	#_log(H+)	2012–2016	ftp://ftp.soilgrids.org/data/recent/	2017-07-14	Soil survey	Edaphic	numeric	61	0.97966	NA	NA	NA	52.5344	5.84748	36	48	53	57	76	▂▇▇▂▁	Hengl. Tomislav. et al. "SoilGrids250m: Global gridded soil information based on machine learning." PloS one 12.2 (2017): e0169748.
ISRIC_Soilgrids	SoilGrids silt content	SoilGrids_SLTPPT	%	2012–2016	ftp://ftp.soilgrids.org/data/recent/	2017-07-14	Soil survey	Edaphic	numeric	61	0.97966	NA	NA	NA	36.3053	8.82469	8	30	37	43	67	▁▃▇▃▁	Hengl. Tomislav. et al. "SoilGrids250m: Global gridded soil information based on machine learning." PloS one 12.2 (2017): e0169748.
ISRIC_Soilgrids	SoilGrids sand content	SoilGrids_SNDPPT	%	2012–2016	ftp://ftp.soilgrids.org/data/recent/	2017-07-14	Soil survey	Edaphic	numeric	61	0.97966	NA	NA	NA	45.548	12.6796	12	37	43	56	87	▁▇▆▃▁	Hengl. Tomislav. et al. "SoilGrids250m: Global gridded soil information based on machine learning." PloS one 12.2 (2017): e0169748.
ISRIC_Soilgrids	SoilGrids observed taxonomic class in the WRB system	SoilGrids_TAXNWRB	Qualitative	2012–2016	ftp://ftp.soilgrids.org/data/recent/	2017-07-14	Soil survey	Edaphic	character	61	0.97966	1	19	58	NA	NA	NA	NA	NA	NA	NA	NA	Hengl. Tomislav. et al. "SoilGrids250m: Global gridded soil information based on machine learning." PloS one 12.2 (2017): e0169748.
ISRIC_Soilgrids	SoilGrids observed taxonomic class in the USDA system	SoilGrids_TAXOUSDA	Qualitative	2012–2016	ftp://ftp.soilgrids.org/data/recent/	2017-07-14	Soil survey	Edaphic	character	61	0.97966	2	9	56	NA	NA	NA	NA	NA	NA	NA	NA	Hengl. Tomislav. et al. "SoilGrids250m: Global gridded soil information based on machine learning." PloS one 12.2 (2017): e0169748.
ISRIC_World_Soil_information	Global_distribution_of_soil_phosphorus_retention_potential	Global_distribution_of_soil_phosphorus_retention_potential	%	2011	https://data.isric.org/geonetwork/srv/eng/catalog.search;jsessionid=3D928F77E740EEB81217DD1FD0562420#/metadata/36cb1f3a_c0fe_4f99_ba5f_a9f2b4494431	2021-02-05	Model	Edaphic	numeric	0	1	NA	NA	NA	53.315	17.573	0	43.26	64.24	64.76	69.98	▁▁▂▂▇	Batjes. N.H. 2011. Global distribution of soil phosphorus retention potential. Wageningen. ISRIC _ World Soil Information
Koppen_Geiger climate classification	World map of the Koppen_Geiger climate classification	Koppen_Geiger	Qualitative	2007	https://webmap.ornl.gov/ogc/wcsdown.jsp?dg_id=10012_1	2016-11-22	Environmental classification	Environmental classification	character	84	0.971991	1	40	33	NA	NA	NA	NA	NA	NA	NA	NA	Kottek. M.. J. Grieser. C. Beck. B. Rudolf. and F. Rubel. 2006: World Map of the Köppen_Geiger climate classification updated. Meteorol. Z.. 15. 259_263. DOI: 10.1127/0941_2948/2006/0130
1001_Genomes	Latitude	Latitude	degrees	NA	http://1001genomes.org/accessions.html	NA	Geography and physical terrain	Geography and physical terrain	numeric	0	1	NA	NA	NA	47.0989	9.04792	-37.79	42.09	47.77	53.075	68.8	▁▁▁▇▇	Consortium. G. 1.135 Genomes Reveal the Global Pattern of Polymorphism in Arabidopsis thaliana. Cell 166. 481_491 (2016).
1001_Genomes	Longitude	Longitude	degrees	NA	http://1001genomes.org/accessions.html	NA	Geography and physical terrain	Geography and physical terrain	numeric	0	1	NA	NA	NA	8.57019	44.4867	-123.21	-1.63647	9.02	16.3498	175.28	▁▁▇▁▁	Consortium. G. 1.135 Genomes Reveal the Global Pattern of Polymorphism in Arabidopsis thaliana. Cell 166. 481_491 (2016).
Measurements_of_Pollution_In_The_Troposphere_(MOPITT)	MOPITT Carbon monoxide spring	CO_Spring	ppbv	2001_2010	https://neo.sci.gsfc.nasa.gov/view.php?datasetId=MOP_CO_M	2017-02-15	Satellite	Atmospheric	numeric	11	0.996332	NA	NA	NA	132.024	14.6372	52.4934	127.201	131.299	134.173	210.69	▁▁▇▁▁	Deeter. M.N. et al. Operational carbon monoxide retrieval algorithm and selected results for the MOPITT instrument. Journal of Geophysical Research: Atmospheres 108(2003).
Measurements_of_Pollution_In_The_Troposphere_(MOPITT)	MOPITT Carbon monoxide summer	CO_Summer	ppbv	2001_2010	https://neo.sci.gsfc.nasa.gov/view.php?datasetId=MOP_CO_M	2017-02-15	Satellite	Atmospheric	numeric	11	0.996332	NA	NA	NA	97.3683	7.60571	67.8478	92.0713	96.0781	104.681	131.201	▁▅▇▂▁	Deeter. M.N. et al. Operational carbon monoxide retrieval algorithm and selected results for the MOPITT instrument. Journal of Geophysical Research: Atmospheres 108(2003).
MERRAclim:_high_resolution_global_dataset_of_remotely_sensed_bioclimatic_variables_for_ecological_modelling	MerraCLIM_2000s_BIO1_=_Annual__temperature:_maximum	MERRAclimmax_00s_bio1	Celsius	2000_2009	https://datadryad.org/stash/dataset/doi:10.5061/dryad.s2v81	2021-10-11	Satellite	Temperature	numeric	0	1	NA	NA	NA	12.7277	4.07092	-4.3	10.3	12.4	14.6	27.1	▁▂▇▃▁	C. Vega. G.. Pertierra. L. & Olalla_Tárraga. M. MERRAclim. a high_resolution global dataset of remotely sensed bioclimatic variables for ecological modelling. Sci Data 4. 170078 (2017). https://doi.org/10.1038/sdata.2017.78
MERRAclim:_high_resolution_global_dataset_of_remotely_sensed_bioclimatic_variables_for_ecological_modelling	MerraCLIM_2000s__BIO10_=_Mean_temperature_of_warmest_quarter:_maximum	MERRAclimmax_00s_bio10	Celsius	2000_2009	https://datadryad.org/stash/dataset/doi:10.5061/dryad.s2v81	2021-10-11	Satellite	Temperature	numeric	0	1	NA	NA	NA	21.8212	3.49042	7.8	19.6	21.1	24.4	31.2	▁▁▇▅▂	C. Vega. G.. Pertierra. L. & Olalla_Tárraga. M. MERRAclim. a high_resolution global dataset of remotely sensed bioclimatic variables for ecological modelling. Sci Data 4. 170078 (2017). https://doi.org/10.1038/sdata.2017.78
MERRAclim:_high_resolution_global_dataset_of_remotely_sensed_bioclimatic_variables_for_ecological_modelling	MerraCLIM_2000s__BIO11_=_Mean_temperature_of_coldest_quarter:_maximum	MERRAclimmax_00s_bio11	Celsius	2000_2009	https://datadryad.org/stash/dataset/doi:10.5061/dryad.s2v81	2021-10-11	Satellite	Temperature	numeric	0	1	NA	NA	NA	3.20927	5.89957	-16	-0.3	3.2	7.2	25.2	▁▃▇▂▁	C. Vega. G.. Pertierra. L. & Olalla_Tárraga. M. MERRAclim. a high_resolution global dataset of remotely sensed bioclimatic variables for ecological modelling. Sci Data 4. 170078 (2017). https://doi.org/10.1038/sdata.2017.78
MERRAclim:_high_resolution_global_dataset_of_remotely_sensed_bioclimatic_variables_for_ecological_modelling	MerraCLIM_2000s__BIO12_=_Annual_precipitation:_maximum	MERRAclimmax_00s_bio12	kg of water/kg of air	2000_2009	https://datadryad.org/stash/dataset/doi:10.5061/dryad.s2v81	2021-10-11	Satellite	Precipitation	numeric	0	1	NA	NA	NA	0.0108438	0.00217469	0.00543	0.00958	0.01038	0.01149	0.01818	▁▇▅▂▁	C. Vega. G.. Pertierra. L. & Olalla_Tárraga. M. MERRAclim. a high_resolution global dataset of remotely sensed bioclimatic variables for ecological modelling. Sci Data 4. 170078 (2017). https://doi.org/10.1038/sdata.2017.78
MERRAclim:_high_resolution_global_dataset_of_remotely_sensed_bioclimatic_variables_for_ecological_modelling	MerraCLIM_2000s__BIO13_=_Precipitation_of_wettest_month:_maximum	MERRAclimmax_00s_bio13	kg of water/kg of air	2000_2009	https://datadryad.org/stash/dataset/doi:10.5061/dryad.s2v81	2021-10-11	Satellite	Precipitation	numeric	0	1	NA	NA	NA	0.0165295	0.00318612	0.0094	0.01484	0.01558	0.01673	0.02666	▁▇▂▂▁	C. Vega. G.. Pertierra. L. & Olalla_Tárraga. M. MERRAclim. a high_resolution global dataset of remotely sensed bioclimatic variables for ecological modelling. Sci Data 4. 170078 (2017). https://doi.org/10.1038/sdata.2017.78
MERRAclim:_high_resolution_global_dataset_of_remotely_sensed_bioclimatic_variables_for_ecological_modelling	MerraCLIM_2000s__BIO14_=_Precipitation_of_driest_month:_maximum	MERRAclimmax_00s_bio14	kg of water/kg of air	2000_2009	https://datadryad.org/stash/dataset/doi:10.5061/dryad.s2v81	2021-10-11	Satellite	Precipitation	numeric	0	1	NA	NA	NA	0.0058814	0.00160495	0.00208	0.00478	0.00583	0.007035	0.01466	▂▇▃▁▁	C. Vega. G.. Pertierra. L. & Olalla_Tárraga. M. MERRAclim. a high_resolution global dataset of remotely sensed bioclimatic variables for ecological modelling. Sci Data 4. 170078 (2017). https://doi.org/10.1038/sdata.2017.78
MERRAclim:_high_resolution_global_dataset_of_remotely_sensed_bioclimatic_variables_for_ecological_modelling	MerraCLIM_2000s__BIO15_=_Precipitation_seasonality_(coefficient_of_variation):_maximum	MERRAclimmax_00s_bio15	kg of water/kg of air	2000_2009	https://datadryad.org/stash/dataset/doi:10.5061/dryad.s2v81	2021-10-11	Satellite	Precipitation	numeric	0	1	NA	NA	NA	0.363216	0.114315	0.12768	0.30235	0.3409	0.39882	0.70395	▂▇▅▂▁	C. Vega. G.. Pertierra. L. & Olalla_Tárraga. M. MERRAclim. a high_resolution global dataset of remotely sensed bioclimatic variables for ecological modelling. Sci Data 4. 170078 (2017). https://doi.org/10.1038/sdata.2017.78
MERRAclim:_high_resolution_global_dataset_of_remotely_sensed_bioclimatic_variables_for_ecological_modelling	MerraCLIM_2000s__BIO16_=_Precipitation_of_wettest_quarter:_maximum	MERRAclimmax_00s_bio16	kg of water/kg of air	2000_2009	https://datadryad.org/stash/dataset/doi:10.5061/dryad.s2v81	2021-10-11	Satellite	Precipitation	numeric	0	1	NA	NA	NA	0.015434	0.00313064	0.00854	0.01382	0.01444	0.01546	0.02556	▁▇▁▂▁	C. Vega. G.. Pertierra. L. & Olalla_Tárraga. M. MERRAclim. a high_resolution global dataset of remotely sensed bioclimatic variables for ecological modelling. Sci Data 4. 170078 (2017). https://doi.org/10.1038/sdata.2017.78
MERRAclim:_high_resolution_global_dataset_of_remotely_sensed_bioclimatic_variables_for_ecological_modelling	MerraCLIM_2000s__BIO17_=_Precipitation_of_driest_quarter:_maximum	MERRAclimmax_00s_bio17	kg of water/kg of air	2000_2009	https://datadryad.org/stash/dataset/doi:10.5061/dryad.s2v81	2021-10-11	Satellite	Precipitation	numeric	0	1	NA	NA	NA	0.00663778	0.00166665	0.00233	0.00544	0.00669	0.00768	0.01527	▂▇▅▁▁	C. Vega. G.. Pertierra. L. & Olalla_Tárraga. M. MERRAclim. a high_resolution global dataset of remotely sensed bioclimatic variables for ecological modelling. Sci Data 4. 170078 (2017). https://doi.org/10.1038/sdata.2017.78
MERRAclim:_high_resolution_global_dataset_of_remotely_sensed_bioclimatic_variables_for_ecological_modelling	MerraCLIM_2000s__BIO18_=_Precipitation_of_warmest_quarter:_maximum	MERRAclimmax_00s_bio18	kg of water/kg of air	2000_2009	https://datadryad.org/stash/dataset/doi:10.5061/dryad.s2v81	2021-10-11	Satellite	Precipitation	numeric	0	1	NA	NA	NA	0.0152641	0.00314769	0.00781	0.01367	0.01426	0.01532	0.02544	▁▇▂▂▁	C. Vega. G.. Pertierra. L. & Olalla_Tárraga. M. MERRAclim. a high_resolution global dataset of remotely sensed bioclimatic variables for ecological modelling. Sci Data 4. 170078 (2017). https://doi.org/10.1038/sdata.2017.78
MERRAclim:_high_resolution_global_dataset_of_remotely_sensed_bioclimatic_variables_for_ecological_modelling	MerraCLIM_2000s__BIO19_=_Precipitation_of_coldest_quarter:_maximum	MERRAclimmax_00s_bio19	kg of water/kg of air	2000_2009	https://datadryad.org/stash/dataset/doi:10.5061/dryad.s2v81	2021-10-11	Satellite	Precipitation	numeric	0	1	NA	NA	NA	0.00675429	0.00173777	0.00241	0.00549	0.00677	0.00786	0.01549	▂▇▅▁▁	C. Vega. G.. Pertierra. L. & Olalla_Tárraga. M. MERRAclim. a high_resolution global dataset of remotely sensed bioclimatic variables for ecological modelling. Sci Data 4. 170078 (2017). https://doi.org/10.1038/sdata.2017.78
MERRAclim:_high_resolution_global_dataset_of_remotely_sensed_bioclimatic_variables_for_ecological_modelling	MerraCLIM_2000s__BIO2_=_Mean_diurnal_range:_maximum	MERRAclimmax_00s_bio2	Celsius	2000_2009	https://datadryad.org/stash/dataset/doi:10.5061/dryad.s2v81	2021-10-11	Satellite	Temperature	numeric	0	1	NA	NA	NA	18.9074	3.71828	5.3	16.7	19.4	21.2	27.4	▁▂▅▇▂	C. Vega. G.. Pertierra. L. & Olalla_Tárraga. M. MERRAclim. a high_resolution global dataset of remotely sensed bioclimatic variables for ecological modelling. Sci Data 4. 170078 (2017). https://doi.org/10.1038/sdata.2017.78
MERRAclim:_high_resolution_global_dataset_of_remotely_sensed_bioclimatic_variables_for_ecological_modelling	MerraCLIM_2000s__BIO3_=_Isothermality:_maximum	MERRAclimmax_00s_bio3	Celsius	2000_2009	https://datadryad.org/stash/dataset/doi:10.5061/dryad.s2v81	2021-10-11	Satellite	Temperature	numeric	0	1	NA	NA	NA	4.59743	0.542598	3	4.1	4.6	5	7.2	▁▇▇▁▁	C. Vega. G.. Pertierra. L. & Olalla_Tárraga. M. MERRAclim. a high_resolution global dataset of remotely sensed bioclimatic variables for ecological modelling. Sci Data 4. 170078 (2017). https://doi.org/10.1038/sdata.2017.78
MERRAclim:_high_resolution_global_dataset_of_remotely_sensed_bioclimatic_variables_for_ecological_modelling	MerraCLIM_2000s__BIO4_=_Temperature_seasonality:_maximum	MERRAclimmax_00s_bio4	Celsius	2000_2009	https://datadryad.org/stash/dataset/doi:10.5061/dryad.s2v81	2021-10-11	Satellite	Temperature	numeric	0	1	NA	NA	NA	763.288	193.186	165.1	665.75	723.9	865.1	1486.3	▁▆▇▂▁	C. Vega. G.. Pertierra. L. & Olalla_Tárraga. M. MERRAclim. a high_resolution global dataset of remotely sensed bioclimatic variables for ecological modelling. Sci Data 4. 170078 (2017). https://doi.org/10.1038/sdata.2017.78
MERRAclim:_high_resolution_global_dataset_of_remotely_sensed_bioclimatic_variables_for_ecological_modelling	MerraCLIM_2000s__BIO5_=_Max_temperature_of_warmest_month:_maximum	MERRAclimmax_00s_bio5	Celsius	2000_2009	https://datadryad.org/stash/dataset/doi:10.5061/dryad.s2v81	2021-10-11	Satellite	Temperature	numeric	0	1	NA	NA	NA	32.9814	4.52085	20.1	29	32.9	35.4	45.4	▁▅▇▃▁	C. Vega. G.. Pertierra. L. & Olalla_Tárraga. M. MERRAclim. a high_resolution global dataset of remotely sensed bioclimatic variables for ecological modelling. Sci Data 4. 170078 (2017). https://doi.org/10.1038/sdata.2017.78
MERRAclim:_high_resolution_global_dataset_of_remotely_sensed_bioclimatic_variables_for_ecological_modelling	MerraCLIM_2000s__BIO6_=_Min_temperature_of_coldest_month:_maximum	MERRAclimmax_00s_bio6	Celsius	2000_2009	https://datadryad.org/stash/dataset/doi:10.5061/dryad.s2v81	2021-10-11	Satellite	Temperature	numeric	0	1	NA	NA	NA	-8.46005	8.00788	-36	-14	-7.7	-2.8	21.5	▁▃▇▃▁	C. Vega. G.. Pertierra. L. & Olalla_Tárraga. M. MERRAclim. a high_resolution global dataset of remotely sensed bioclimatic variables for ecological modelling. Sci Data 4. 170078 (2017). https://doi.org/10.1038/sdata.2017.78
MERRAclim:_high_resolution_global_dataset_of_remotely_sensed_bioclimatic_variables_for_ecological_modelling	MerraCLIM_2000s__BIO7_=_Temperature_annual_range:_maximum	MERRAclimmax_00s_bio7	Celsius	2000_2009	https://datadryad.org/stash/dataset/doi:10.5061/dryad.s2v81	2021-10-11	Satellite	Temperature	numeric	0	1	NA	NA	NA	41.4441	8.22996	12.1	37	42	45.8	69.5	▁▂▇▂▁	C. Vega. G.. Pertierra. L. & Olalla_Tárraga. M. MERRAclim. a high_resolution global dataset of remotely sensed bioclimatic variables for ecological modelling. Sci Data 4. 170078 (2017). https://doi.org/10.1038/sdata.2017.78
MERRAclim:_high_resolution_global_dataset_of_remotely_sensed_bioclimatic_variables_for_ecological_modelling	MerraCLIM_2000s__BIO8_=_Mean_temperature_of_wettest_quarter:_maximum	MERRAclimmax_00s_bio8	Celsius	2000_2009	https://datadryad.org/stash/dataset/doi:10.5061/dryad.s2v81	2021-10-11	Satellite	Temperature	numeric	0	1	NA	NA	NA	21.4341	3.39777	6.4	19.3	20.7	23.9	30.8	▁▁▇▅▂	C. Vega. G.. Pertierra. L. & Olalla_Tárraga. M. MERRAclim. a high_resolution global dataset of remotely sensed bioclimatic variables for ecological modelling. Sci Data 4. 170078 (2017). https://doi.org/10.1038/sdata.2017.78
MERRAclim:_high_resolution_global_dataset_of_remotely_sensed_bioclimatic_variables_for_ecological_modelling	MerraCLIM_2000s__BIO9_=_Mean_temperature_of_driest_quarter:_maximum	MERRAclimmax_00s_bio9	Celsius	2000_2009	https://datadryad.org/stash/dataset/doi:10.5061/dryad.s2v81	2021-10-11	Satellite	Temperature	numeric	0	1	NA	NA	NA	3.65438	6.03881	-15.7	0.1	3.7	7.7	25.4	▁▃▇▂▁	C. Vega. G.. Pertierra. L. & Olalla_Tárraga. M. MERRAclim. a high_resolution global dataset of remotely sensed bioclimatic variables for ecological modelling. Sci Data 4. 170078 (2017). https://doi.org/10.1038/sdata.2017.78
MERRAclim:_high_resolution_global_dataset_of_remotely_sensed_bioclimatic_variables_for_ecological_modelling	MerraCLIM_1980s_BIO1_=_Annual__temperature:_maximum	MERRAclimmax_80s_bio1	Celsius	1980_1989	https://datadryad.org/stash/dataset/doi:10.5061/dryad.s2v81	2021-10-11	Satellite	Temperature	numeric	0	1	NA	NA	NA	10.304	4.53947	-8.8	7.7	9.9	12.4	26.6	▁▂▇▂▁	C. Vega. G.. Pertierra. L. & Olalla_Tárraga. M. MERRAclim. a high_resolution global dataset of remotely sensed bioclimatic variables for ecological modelling. Sci Data 4. 170078 (2017). https://doi.org/10.1038/sdata.2017.78
MERRAclim:_high_resolution_global_dataset_of_remotely_sensed_bioclimatic_variables_for_ecological_modelling	MerraCLIM_1980s__BIO10_=_Mean_temperature_of_warmest_quarter:_maximum	MERRAclimmax_80s_bio10	Celsius	1980_1989	https://datadryad.org/stash/dataset/doi:10.5061/dryad.s2v81	2021-10-11	Satellite	Temperature	numeric	0	1	NA	NA	NA	20.1802	3.9365	4.9	17.8	19.1	23.25	30.4	▁▁▇▃▂	C. Vega. G.. Pertierra. L. & Olalla_Tárraga. M. MERRAclim. a high_resolution global dataset of remotely sensed bioclimatic variables for ecological modelling. Sci Data 4. 170078 (2017). https://doi.org/10.1038/sdata.2017.78
MERRAclim:_high_resolution_global_dataset_of_remotely_sensed_bioclimatic_variables_for_ecological_modelling	MerraCLIM_1980s__BIO11_=_Mean_temperature_of_coldest_quarter:_maximum	MERRAclimmax_80s_bio11	Celsius	1980_1989	https://datadryad.org/stash/dataset/doi:10.5061/dryad.s2v81	2021-10-11	Satellite	Temperature	numeric	0	1	NA	NA	NA	-0.0751917	6.65435	-20.6	-4.2	-0.2	4.5	24.1	▁▅▇▂▁	C. Vega. G.. Pertierra. L. & Olalla_Tárraga. M. MERRAclim. a high_resolution global dataset of remotely sensed bioclimatic variables for ecological modelling. Sci Data 4. 170078 (2017). https://doi.org/10.1038/sdata.2017.78
MERRAclim:_high_resolution_global_dataset_of_remotely_sensed_bioclimatic_variables_for_ecological_modelling	MerraCLIM_1980s__BIO12_=_Annual_precipitation:_maximum	MERRAclimmax_80s_bio12	kg of water/kg of air	1980_1989	https://datadryad.org/stash/dataset/doi:10.5061/dryad.s2v81	2021-10-11	Satellite	Precipitation	numeric	0	1	NA	NA	NA	0.0107084	0.00219699	0.00551	0.00938	0.01018	0.01163	0.01804	▁▇▃▂▁	C. Vega. G.. Pertierra. L. & Olalla_Tárraga. M. MERRAclim. a high_resolution global dataset of remotely sensed bioclimatic variables for ecological modelling. Sci Data 4. 170078 (2017). https://doi.org/10.1038/sdata.2017.78
MERRAclim:_high_resolution_global_dataset_of_remotely_sensed_bioclimatic_variables_for_ecological_modelling	MerraCLIM_1980s__BIO13_=_Precipitation_of_wettest_month:_maximum	MERRAclimmax_80s_bio13	kg of water/kg of air	1980_1989	https://datadryad.org/stash/dataset/doi:10.5061/dryad.s2v81	2021-10-11	Satellite	Precipitation	numeric	0	1	NA	NA	NA	0.0164178	0.0032777	0.00996	0.01438	0.01573	0.01672	0.02598	▂▇▃▁▂	C. Vega. G.. Pertierra. L. & Olalla_Tárraga. M. MERRAclim. a high_resolution global dataset of remotely sensed bioclimatic variables for ecological modelling. Sci Data 4. 170078 (2017). https://doi.org/10.1038/sdata.2017.78
MERRAclim:_high_resolution_global_dataset_of_remotely_sensed_bioclimatic_variables_for_ecological_modelling	MerraCLIM_1980s__BIO14_=_Precipitation_of_driest_month:_maximum	MERRAclimmax_80s_bio14	kg of water/kg of air	1980_1989	https://datadryad.org/stash/dataset/doi:10.5061/dryad.s2v81	2021-10-11	Satellite	Precipitation	numeric	0	1	NA	NA	NA	0.0057847	0.00163624	0.0023	0.00459	0.00571	0.00697	0.01422	▆▇▃▁▁	C. Vega. G.. Pertierra. L. & Olalla_Tárraga. M. MERRAclim. a high_resolution global dataset of remotely sensed bioclimatic variables for ecological modelling. Sci Data 4. 170078 (2017). https://doi.org/10.1038/sdata.2017.78
MERRAclim:_high_resolution_global_dataset_of_remotely_sensed_bioclimatic_variables_for_ecological_modelling	MerraCLIM_1980s__BIO15_=_Precipitation_seasonality_(coefficient_of_variation):_maximum	MERRAclimmax_80s_bio15	kg of water/kg of air	1980_1989	https://datadryad.org/stash/dataset/doi:10.5061/dryad.s2v81	2021-10-11	Satellite	Precipitation	numeric	0	1	NA	NA	NA	0.3654	0.122618	0.1259	0.297405	0.3397	0.38581	0.6954	▂▇▃▁▂	C. Vega. G.. Pertierra. L. & Olalla_Tárraga. M. MERRAclim. a high_resolution global dataset of remotely sensed bioclimatic variables for ecological modelling. Sci Data 4. 170078 (2017). https://doi.org/10.1038/sdata.2017.78
MERRAclim:_high_resolution_global_dataset_of_remotely_sensed_bioclimatic_variables_for_ecological_modelling	MerraCLIM_1980s__BIO16_=_Precipitation_of_wettest_quarter:_maximum	MERRAclimmax_80s_bio16	kg of water/kg of air	1980_1989	https://datadryad.org/stash/dataset/doi:10.5061/dryad.s2v81	2021-10-11	Satellite	Precipitation	numeric	0	1	NA	NA	NA	0.0153503	0.00320991	0.009	0.013365	0.01462	0.0156	0.02505	▁▇▂▂▁	C. Vega. G.. Pertierra. L. & Olalla_Tárraga. M. MERRAclim. a high_resolution global dataset of remotely sensed bioclimatic variables for ecological modelling. Sci Data 4. 170078 (2017). https://doi.org/10.1038/sdata.2017.78
MERRAclim:_high_resolution_global_dataset_of_remotely_sensed_bioclimatic_variables_for_ecological_modelling	MerraCLIM_1980s__BIO17_=_Precipitation_of_driest_quarter:_maximum	MERRAclimmax_80s_bio17	kg of water/kg of air	1980_1989	https://datadryad.org/stash/dataset/doi:10.5061/dryad.s2v81	2021-10-11	Satellite	Precipitation	numeric	0	1	NA	NA	NA	0.00648092	0.00167807	0.00254	0.00534	0.00649	0.00763	0.01484	▂▇▅▁▁	C. Vega. G.. Pertierra. L. & Olalla_Tárraga. M. MERRAclim. a high_resolution global dataset of remotely sensed bioclimatic variables for ecological modelling. Sci Data 4. 170078 (2017). https://doi.org/10.1038/sdata.2017.78
MERRAclim:_high_resolution_global_dataset_of_remotely_sensed_bioclimatic_variables_for_ecological_modelling	MerraCLIM_1980s__BIO18_=_Precipitation_of_warmest_quarter:_maximum	MERRAclimmax_80s_bio18	kg of water/kg of air	1980_1989	https://datadryad.org/stash/dataset/doi:10.5061/dryad.s2v81	2021-10-11	Satellite	Precipitation	numeric	0	1	NA	NA	NA	0.0151716	0.00322137	0.00814	0.01328	0.01439	0.01528	0.02499	▁▇▃▂▁	C. Vega. G.. Pertierra. L. & Olalla_Tárraga. M. MERRAclim. a high_resolution global dataset of remotely sensed bioclimatic variables for ecological modelling. Sci Data 4. 170078 (2017). https://doi.org/10.1038/sdata.2017.78
MERRAclim:_high_resolution_global_dataset_of_remotely_sensed_bioclimatic_variables_for_ecological_modelling	MerraCLIM_1980s__BIO19_=_Precipitation_of_coldest_quarter:_maximum	MERRAclimmax_80s_bio19	kg of water/kg of air	1980_1989	https://datadryad.org/stash/dataset/doi:10.5061/dryad.s2v81	2021-10-11	Satellite	Precipitation	numeric	0	1	NA	NA	NA	0.00660553	0.00171795	0.00258	0.0054	0.00658	0.00782	0.01506	▂▇▅▁▁	C. Vega. G.. Pertierra. L. & Olalla_Tárraga. M. MERRAclim. a high_resolution global dataset of remotely sensed bioclimatic variables for ecological modelling. Sci Data 4. 170078 (2017). https://doi.org/10.1038/sdata.2017.78
MERRAclim:_high_resolution_global_dataset_of_remotely_sensed_bioclimatic_variables_for_ecological_modelling	MerraCLIM_1980s__BIO2_=_Mean_diurnal_range:_maximum	MERRAclimmax_80s_bio2	Celsius	1980_1989	https://datadryad.org/stash/dataset/doi:10.5061/dryad.s2v81	2021-10-11	Satellite	Temperature	numeric	0	1	NA	NA	NA	20.5195	3.72961	6.2	18.7	21	22.7	29.5	▁▁▅▇▂	C. Vega. G.. Pertierra. L. & Olalla_Tárraga. M. MERRAclim. a high_resolution global dataset of remotely sensed bioclimatic variables for ecological modelling. Sci Data 4. 170078 (2017). https://doi.org/10.1038/sdata.2017.78
MERRAclim:_high_resolution_global_dataset_of_remotely_sensed_bioclimatic_variables_for_ecological_modelling	MerraCLIM_1980s__BIO3_=_Isothermality:_maximum	MERRAclimmax_80s_bio3	Celsius	1980_1989	https://datadryad.org/stash/dataset/doi:10.5061/dryad.s2v81	2021-10-11	Satellite	Temperature	numeric	0	1	NA	NA	NA	4.55395	0.54202	3	4.2	4.6	5	7.6	▂▇▆▁▁	C. Vega. G.. Pertierra. L. & Olalla_Tárraga. M. MERRAclim. a high_resolution global dataset of remotely sensed bioclimatic variables for ecological modelling. Sci Data 4. 170078 (2017). https://doi.org/10.1038/sdata.2017.78
MERRAclim:_high_resolution_global_dataset_of_remotely_sensed_bioclimatic_variables_for_ecological_modelling	MerraCLIM_1980s__BIO4_=_Temperature_seasonality:_maximum	MERRAclimmax_80s_bio4	Celsius	1980_1989	https://datadryad.org/stash/dataset/doi:10.5061/dryad.s2v81	2021-10-11	Satellite	Temperature	numeric	0	1	NA	NA	NA	834.265	216.394	175.1	699.3	787.5	917.2	1588.8	▁▆▇▃▁	C. Vega. G.. Pertierra. L. & Olalla_Tárraga. M. MERRAclim. a high_resolution global dataset of remotely sensed bioclimatic variables for ecological modelling. Sci Data 4. 170078 (2017). https://doi.org/10.1038/sdata.2017.78
MERRAclim:_high_resolution_global_dataset_of_remotely_sensed_bioclimatic_variables_for_ecological_modelling	MerraCLIM_1980s__BIO5_=_Max_temperature_of_warmest_month:_maximum	MERRAclimmax_80s_bio5	Celsius	1980_1989	https://datadryad.org/stash/dataset/doi:10.5061/dryad.s2v81	2021-10-11	Satellite	Temperature	numeric	0	1	NA	NA	NA	32.2325	4.78905	18.7	28.6	31.6	34.5	46	▁▅▇▂▂	C. Vega. G.. Pertierra. L. & Olalla_Tárraga. M. MERRAclim. a high_resolution global dataset of remotely sensed bioclimatic variables for ecological modelling. Sci Data 4. 170078 (2017). https://doi.org/10.1038/sdata.2017.78
MERRAclim:_high_resolution_global_dataset_of_remotely_sensed_bioclimatic_variables_for_ecological_modelling	MerraCLIM_1980s__BIO6_=_Min_temperature_of_coldest_month:_maximum	MERRAclimmax_80s_bio6	Celsius	1980_1989	https://datadryad.org/stash/dataset/doi:10.5061/dryad.s2v81	2021-10-11	Satellite	Temperature	numeric	0	1	NA	NA	NA	-13.3767	9.01613	-43.7	-19.7	-12.6	-6.9	20.4	▁▅▇▂▁	C. Vega. G.. Pertierra. L. & Olalla_Tárraga. M. MERRAclim. a high_resolution global dataset of remotely sensed bioclimatic variables for ecological modelling. Sci Data 4. 170078 (2017). https://doi.org/10.1038/sdata.2017.78
MERRAclim:_high_resolution_global_dataset_of_remotely_sensed_bioclimatic_variables_for_ecological_modelling	MerraCLIM_1980s__BIO7_=_Temperature_annual_range:_maximum	MERRAclimmax_80s_bio7	Celsius	1980_1989	https://datadryad.org/stash/dataset/doi:10.5061/dryad.s2v81	2021-10-11	Satellite	Temperature	numeric	0	1	NA	NA	NA	45.6062	8.38288	13.6	40.9	45.6	50.4	73.2	▁▂▇▅▁	C. Vega. G.. Pertierra. L. & Olalla_Tárraga. M. MERRAclim. a high_resolution global dataset of remotely sensed bioclimatic variables for ecological modelling. Sci Data 4. 170078 (2017). https://doi.org/10.1038/sdata.2017.78
MERRAclim:_high_resolution_global_dataset_of_remotely_sensed_bioclimatic_variables_for_ecological_modelling	MerraCLIM_1980s__BIO8_=_Mean_temperature_of_wettest_quarter:_maximum	MERRAclimmax_80s_bio8	Celsius	1980_1989	https://datadryad.org/stash/dataset/doi:10.5061/dryad.s2v81	2021-10-11	Satellite	Temperature	numeric	0	1	NA	NA	NA	19.9003	3.83583	3.9	17.6	18.9	22.7	30.4	▁▁▇▅▂	C. Vega. G.. Pertierra. L. & Olalla_Tárraga. M. MERRAclim. a high_resolution global dataset of remotely sensed bioclimatic variables for ecological modelling. Sci Data 4. 170078 (2017). https://doi.org/10.1038/sdata.2017.78
MERRAclim:_high_resolution_global_dataset_of_remotely_sensed_bioclimatic_variables_for_ecological_modelling	MerraCLIM_1980s__BIO9_=_Mean_temperature_of_driest_quarter:_maximum	MERRAclimmax_80s_bio9	Celsius	1980_1989	https://datadryad.org/stash/dataset/doi:10.5061/dryad.s2v81	2021-10-11	Satellite	Temperature	numeric	0	1	NA	NA	NA	0.34048	6.71121	-20.4	-4.1	0.2	5.1	24.3	▁▅▇▂▁	C. Vega. G.. Pertierra. L. & Olalla_Tárraga. M. MERRAclim. a high_resolution global dataset of remotely sensed bioclimatic variables for ecological modelling. Sci Data 4. 170078 (2017). https://doi.org/10.1038/sdata.2017.78
MERRAclim:_high_resolution_global_dataset_of_remotely_sensed_bioclimatic_variables_for_ecological_modelling	MerraCLIM_1990s_BIO1_=_Annual_temperature:_maximum	MERRAclimmax_90s_bio1	Celsius	1990_1999	https://datadryad.org/stash/dataset/doi:10.5061/dryad.s2v81	2021-10-11	Satellite	Temperature	numeric	0	1	NA	NA	NA	10.6295	4.52967	-9.1	8.1	10.3	12.7	26.6	▁▂▇▃▁	C. Vega. G.. Pertierra. L. & Olalla_Tárraga. M. MERRAclim. a high_resolution global dataset of remotely sensed bioclimatic variables for ecological modelling. Sci Data 4. 170078 (2017). https://doi.org/10.1038/sdata.2017.78
MERRAclim:_high_resolution_global_dataset_of_remotely_sensed_bioclimatic_variables_for_ecological_modelling	MerraCLIM_1990s__BIO10_=_Mean_temperature_of_warmest_quarter:_maximum	MERRAclimmax_90s_bio10	Celsius	1990_1999	https://datadryad.org/stash/dataset/doi:10.5061/dryad.s2v81	2021-10-11	Satellite	Temperature	numeric	0	1	NA	NA	NA	20.5992	3.85866	4.2	18.2	20	23.4	30.8	▁▁▇▆▂	C. Vega. G.. Pertierra. L. & Olalla_Tárraga. M. MERRAclim. a high_resolution global dataset of remotely sensed bioclimatic variables for ecological modelling. Sci Data 4. 170078 (2017). https://doi.org/10.1038/sdata.2017.78
MERRAclim:_high_resolution_global_dataset_of_remotely_sensed_bioclimatic_variables_for_ecological_modelling	MerraCLIM_1990s__BIO11_=_Mean_temperature_of_coldest_quarter:_maximum	MERRAclimmax_90s_bio11	Celsius	1990_1999	https://datadryad.org/stash/dataset/doi:10.5061/dryad.s2v81	2021-10-11	Satellite	Temperature	numeric	0	1	NA	NA	NA	0.543515	6.52117	-21.4	-3.3	0.7	4.75	24.3	▁▃▇▂▁	C. Vega. G.. Pertierra. L. & Olalla_Tárraga. M. MERRAclim. a high_resolution global dataset of remotely sensed bioclimatic variables for ecological modelling. Sci Data 4. 170078 (2017). https://doi.org/10.1038/sdata.2017.78
MERRAclim:_high_resolution_global_dataset_of_remotely_sensed_bioclimatic_variables_for_ecological_modelling	MerraCLIM_1990s__BIO12_=_Annual_precipitation:_maximum	MERRAclimmax_90s_bio12	kg of water/kg of air	1990_1999	https://datadryad.org/stash/dataset/doi:10.5061/dryad.s2v81	2021-10-11	Satellite	Precipitation	numeric	0	1	NA	NA	NA	0.0106436	0.00221755	0.00524	0.00946	0.01009	0.01136	0.01825	▁▇▃▂▁	C. Vega. G.. Pertierra. L. & Olalla_Tárraga. M. MERRAclim. a high_resolution global dataset of remotely sensed bioclimatic variables for ecological modelling. Sci Data 4. 170078 (2017). https://doi.org/10.1038/sdata.2017.78
MERRAclim:_high_resolution_global_dataset_of_remotely_sensed_bioclimatic_variables_for_ecological_modelling	MerraCLIM_1990s__BIO13_=_Precipitation_of_wettest_month:_maximum	MERRAclimmax_90s_bio13	kg of water/kg of air	1990_1999	https://datadryad.org/stash/dataset/doi:10.5061/dryad.s2v81	2021-10-11	Satellite	Precipitation	numeric	0	1	NA	NA	NA	0.0161928	0.00331203	0.00912	0.01453	0.01511	0.01628	0.02648	▁▇▂▁▁	C. Vega. G.. Pertierra. L. & Olalla_Tárraga. M. MERRAclim. a high_resolution global dataset of remotely sensed bioclimatic variables for ecological modelling. Sci Data 4. 170078 (2017). https://doi.org/10.1038/sdata.2017.78
MERRAclim:_high_resolution_global_dataset_of_remotely_sensed_bioclimatic_variables_for_ecological_modelling	MerraCLIM_1990s__BIO14_=_Precipitation_of_driest_month:_maximum	MERRAclimmax_90s_bio14	kg of water/kg of air	1990_1999	https://datadryad.org/stash/dataset/doi:10.5061/dryad.s2v81	2021-10-11	Satellite	Precipitation	numeric	0	1	NA	NA	NA	0.00594952	0.00156068	0.00219	0.00479	0.00592	0.00707	0.01455	▂▇▃▁▁	C. Vega. G.. Pertierra. L. & Olalla_Tárraga. M. MERRAclim. a high_resolution global dataset of remotely sensed bioclimatic variables for ecological modelling. Sci Data 4. 170078 (2017). https://doi.org/10.1038/sdata.2017.78
MERRAclim:_high_resolution_global_dataset_of_remotely_sensed_bioclimatic_variables_for_ecological_modelling	MerraCLIM_1990s__BIO15_=_Precipitation_seasonality_(coefficient_of_variation):_maximum	MERRAclimmax_90s_bio15	kg of water/kg of air	1990_1999	https://datadryad.org/stash/dataset/doi:10.5061/dryad.s2v81	2021-10-11	Satellite	Precipitation	numeric	0	1	NA	NA	NA	0.349317	0.119474	0.12969	0.28386	0.32415	0.3783	0.69796	▂▇▂▁▂	C. Vega. G.. Pertierra. L. & Olalla_Tárraga. M. MERRAclim. a high_resolution global dataset of remotely sensed bioclimatic variables for ecological modelling. Sci Data 4. 170078 (2017). https://doi.org/10.1038/sdata.2017.78
MERRAclim:_high_resolution_global_dataset_of_remotely_sensed_bioclimatic_variables_for_ecological_modelling	MerraCLIM_1990s__BIO16_=_Precipitation_of_wettest_quarter:_maximum	MERRAclimmax_90s_bio16	kg of water/kg of air	1990_1999	https://datadryad.org/stash/dataset/doi:10.5061/dryad.s2v81	2021-10-11	Satellite	Precipitation	numeric	0	1	NA	NA	NA	0.0150961	0.00324334	0.00832	0.01329	0.01389	0.01518	0.02527	▁▇▁▁▁	C. Vega. G.. Pertierra. L. & Olalla_Tárraga. M. MERRAclim. a high_resolution global dataset of remotely sensed bioclimatic variables for ecological modelling. Sci Data 4. 170078 (2017). https://doi.org/10.1038/sdata.2017.78
MERRAclim:_high_resolution_global_dataset_of_remotely_sensed_bioclimatic_variables_for_ecological_modelling	MerraCLIM_1990s__BIO17_=_Precipitation_of_driest_quarter:_maximum	MERRAclimmax_90s_bio17	kg of water/kg of air	1990_1999	https://datadryad.org/stash/dataset/doi:10.5061/dryad.s2v81	2021-10-11	Satellite	Precipitation	numeric	0	1	NA	NA	NA	0.00667075	0.00162688	0.00254	0.00566	0.0067	0.00773	0.01512	▂▇▅▁▁	C. Vega. G.. Pertierra. L. & Olalla_Tárraga. M. MERRAclim. a high_resolution global dataset of remotely sensed bioclimatic variables for ecological modelling. Sci Data 4. 170078 (2017). https://doi.org/10.1038/sdata.2017.78
MERRAclim:_high_resolution_global_dataset_of_remotely_sensed_bioclimatic_variables_for_ecological_modelling	MerraCLIM_1990s__BIO18_=_Precipitation_of_warmest_quarter:_maximum	MERRAclimmax_90s_bio18	kg of water/kg of air	1990_1999	https://datadryad.org/stash/dataset/doi:10.5061/dryad.s2v81	2021-10-11	Satellite	Precipitation	numeric	0	1	NA	NA	NA	0.0149132	0.00322896	0.00744	0.01313	0.01378	0.01491	0.02509	▁▇▂▂▁	C. Vega. G.. Pertierra. L. & Olalla_Tárraga. M. MERRAclim. a high_resolution global dataset of remotely sensed bioclimatic variables for ecological modelling. Sci Data 4. 170078 (2017). https://doi.org/10.1038/sdata.2017.78
MERRAclim:_high_resolution_global_dataset_of_remotely_sensed_bioclimatic_variables_for_ecological_modelling	MerraCLIM_1990s__BIO19_=_Precipitation_of_coldest_quarter:_maximum	MERRAclimmax_90s_bio19	kg of water/kg of air	1990_1999	https://datadryad.org/stash/dataset/doi:10.5061/dryad.s2v81	2021-10-11	Satellite	Precipitation	numeric	0	1	NA	NA	NA	0.00683777	0.00170424	0.00262	0.00567	0.00681	0.00798	0.01524	▂▇▅▁▁	C. Vega. G.. Pertierra. L. & Olalla_Tárraga. M. MERRAclim. a high_resolution global dataset of remotely sensed bioclimatic variables for ecological modelling. Sci Data 4. 170078 (2017). https://doi.org/10.1038/sdata.2017.78
MERRAclim:_high_resolution_global_dataset_of_remotely_sensed_bioclimatic_variables_for_ecological_modelling	MerraCLIM_1990s__BIO2_=_Mean_diurnal_range:_maximum	MERRAclimmax_90s_bio2	Celsius	1990_1999	https://datadryad.org/stash/dataset/doi:10.5061/dryad.s2v81	2021-10-11	Satellite	Temperature	numeric	0	1	NA	NA	NA	20.8093	3.96087	5.7	18.4	21.5	23.1	29.7	▁▁▅▇▂	C. Vega. G.. Pertierra. L. & Olalla_Tárraga. M. MERRAclim. a high_resolution global dataset of remotely sensed bioclimatic variables for ecological modelling. Sci Data 4. 170078 (2017). https://doi.org/10.1038/sdata.2017.78
MERRAclim:_high_resolution_global_dataset_of_remotely_sensed_bioclimatic_variables_for_ecological_modelling	MerraCLIM_1990s__BIO3_=_Isothermality:_maximum	MERRAclimmax_90s_bio3	Celsius	1990_1999	https://datadryad.org/stash/dataset/doi:10.5061/dryad.s2v81	2021-10-11	Satellite	Temperature	numeric	0	1	NA	NA	NA	4.63261	0.544329	3.1	4.2	4.6	5	7.7	▂▇▃▁▁	C. Vega. G.. Pertierra. L. & Olalla_Tárraga. M. MERRAclim. a high_resolution global dataset of remotely sensed bioclimatic variables for ecological modelling. Sci Data 4. 170078 (2017). https://doi.org/10.1038/sdata.2017.78
MERRAclim:_high_resolution_global_dataset_of_remotely_sensed_bioclimatic_variables_for_ecological_modelling	MerraCLIM_1990s__BIO4_=_Temperature_seasonality:_maximum	MERRAclimmax_90s_bio4	Celsius	1990_1999	https://datadryad.org/stash/dataset/doi:10.5061/dryad.s2v81	2021-10-11	Satellite	Temperature	numeric	0	1	NA	NA	NA	822.785	214.734	176.3	705.5	770.5	940.9	1624.2	▁▇▇▂▁	C. Vega. G.. Pertierra. L. & Olalla_Tárraga. M. MERRAclim. a high_resolution global dataset of remotely sensed bioclimatic variables for ecological modelling. Sci Data 4. 170078 (2017). https://doi.org/10.1038/sdata.2017.78
MERRAclim:_high_resolution_global_dataset_of_remotely_sensed_bioclimatic_variables_for_ecological_modelling	MerraCLIM_1990s__BIO5_=_Max_temperature_of_warmest_month:_maximum	MERRAclimmax_90s_bio5	Celsius	1990_1999	https://datadryad.org/stash/dataset/doi:10.5061/dryad.s2v81	2021-10-11	Satellite	Temperature	numeric	0	1	NA	NA	NA	32.936	4.90582	17.2	28.9	32.7	35.6	46.2	▁▅▇▅▂	C. Vega. G.. Pertierra. L. & Olalla_Tárraga. M. MERRAclim. a high_resolution global dataset of remotely sensed bioclimatic variables for ecological modelling. Sci Data 4. 170078 (2017). https://doi.org/10.1038/sdata.2017.78
MERRAclim:_high_resolution_global_dataset_of_remotely_sensed_bioclimatic_variables_for_ecological_modelling	MerraCLIM_1990s__BIO6_=_Min_temperature_of_coldest_month:_maximum	MERRAclimmax_90s_bio6	Celsius	1990_1999	https://datadryad.org/stash/dataset/doi:10.5061/dryad.s2v81	2021-10-11	Satellite	Temperature	numeric	0	1	NA	NA	NA	-12.4126	8.72009	-43.5	-19	-11.4	-6.2	20.6	▁▃▇▃▁	C. Vega. G.. Pertierra. L. & Olalla_Tárraga. M. MERRAclim. a high_resolution global dataset of remotely sensed bioclimatic variables for ecological modelling. Sci Data 4. 170078 (2017). https://doi.org/10.1038/sdata.2017.78
MERRAclim:_high_resolution_global_dataset_of_remotely_sensed_bioclimatic_variables_for_ecological_modelling	MerraCLIM_1990s__BIO7_=_Temperature_annual_range:_maximum	MERRAclimmax_90s_bio7	Celsius	1990_1999	https://datadryad.org/stash/dataset/doi:10.5061/dryad.s2v81	2021-10-11	Satellite	Temperature	numeric	0	1	NA	NA	NA	45.3502	8.6478	12.9	40.4	45.5	50.45	74.8	▁▂▇▃▁	C. Vega. G.. Pertierra. L. & Olalla_Tárraga. M. MERRAclim. a high_resolution global dataset of remotely sensed bioclimatic variables for ecological modelling. Sci Data 4. 170078 (2017). https://doi.org/10.1038/sdata.2017.78
MERRAclim:_high_resolution_global_dataset_of_remotely_sensed_bioclimatic_variables_for_ecological_modelling	MerraCLIM_1990s__BIO8_=_Mean_temperature_of_wettest_quarter:_maximum	MERRAclimmax_90s_bio8	Celsius	1990_1999	https://datadryad.org/stash/dataset/doi:10.5061/dryad.s2v81	2021-10-11	Satellite	Temperature	numeric	0	1	NA	NA	NA	20.1724	3.74679	3.3	17.9	19.6	22.9	30.5	▁▁▇▆▂	C. Vega. G.. Pertierra. L. & Olalla_Tárraga. M. MERRAclim. a high_resolution global dataset of remotely sensed bioclimatic variables for ecological modelling. Sci Data 4. 170078 (2017). https://doi.org/10.1038/sdata.2017.78
MERRAclim:_high_resolution_global_dataset_of_remotely_sensed_bioclimatic_variables_for_ecological_modelling	MerraCLIM_1990s__BIO9_=_Mean_temperature_of_driest_quarter:_maximum	MERRAclimmax_90s_bio9	Celsius	1990_1999	https://datadryad.org/stash/dataset/doi:10.5061/dryad.s2v81	2021-10-11	Satellite	Temperature	numeric	0	1	NA	NA	NA	1.09486	6.68647	-21.2	-2.9	1.2	5.6	24.5	▁▃▇▃▁	C. Vega. G.. Pertierra. L. & Olalla_Tárraga. M. MERRAclim. a high_resolution global dataset of remotely sensed bioclimatic variables for ecological modelling. Sci Data 4. 170078 (2017). https://doi.org/10.1038/sdata.2017.78
MERRAclim:_high_resolution_global_dataset_of_remotely_sensed_bioclimatic_variables_for_ecological_modelling	MerraCLIM_2000s_BIO1_=_Annual__temperature:_mean	MERRAclimmean_00s_bio1	Celsius	2000_2009	https://datadryad.org/stash/dataset/doi:10.5061/dryad.s2v81	2021-10-11	Satellite	Temperature	numeric	0	1	NA	NA	NA	12.7277	4.07092	-4.3	10.3	12.4	14.6	27.1	▁▂▇▃▁	C. Vega. G.. Pertierra. L. & Olalla_Tárraga. M. MERRAclim. a high_resolution global dataset of remotely sensed bioclimatic variables for ecological modelling. Sci Data 4. 170078 (2017). https://doi.org/10.1038/sdata.2017.78
MERRAclim:_high_resolution_global_dataset_of_remotely_sensed_bioclimatic_variables_for_ecological_modelling	MerraCLIM_2000s__BIO10_=_Mean_temperature_of_warmest_quarter:_mean	MERRAclimmean_00s_bio10	Celsius	2000_2009	https://datadryad.org/stash/dataset/doi:10.5061/dryad.s2v81	2021-10-11	Satellite	Temperature	numeric	0	1	NA	NA	NA	21.8212	3.49042	7.8	19.6	21.1	24.4	31.2	▁▁▇▅▂	C. Vega. G.. Pertierra. L. & Olalla_Tárraga. M. MERRAclim. a high_resolution global dataset of remotely sensed bioclimatic variables for ecological modelling. Sci Data 4. 170078 (2017). https://doi.org/10.1038/sdata.2017.78
MERRAclim:_high_resolution_global_dataset_of_remotely_sensed_bioclimatic_variables_for_ecological_modelling	MerraCLIM_2000s__BIO11_=_Mean_temperature_of_coldest_quarter:_mean	MERRAclimmean_00s_bio11	Celsius	2000_2009	https://datadryad.org/stash/dataset/doi:10.5061/dryad.s2v81	2021-10-11	Satellite	Temperature	numeric	0	1	NA	NA	NA	3.20927	5.89957	-16	-0.3	3.2	7.2	25.2	▁▃▇▂▁	C. Vega. G.. Pertierra. L. & Olalla_Tárraga. M. MERRAclim. a high_resolution global dataset of remotely sensed bioclimatic variables for ecological modelling. Sci Data 4. 170078 (2017). https://doi.org/10.1038/sdata.2017.78
MERRAclim:_high_resolution_global_dataset_of_remotely_sensed_bioclimatic_variables_for_ecological_modelling	MerraCLIM_2000s__BIO12_=_Annual_precipitation:_mean	MERRAclimmean_00s_bio12	kg of water/kg of air	2000_2009	https://datadryad.org/stash/dataset/doi:10.5061/dryad.s2v81	2021-10-11	Satellite	Precipitation	numeric	0	1	NA	NA	NA	0.00720451	0.00156498	0.00328	0.00641	0.00694	0.00756	0.01485	▁▇▂▁▁	C. Vega. G.. Pertierra. L. & Olalla_Tárraga. M. MERRAclim. a high_resolution global dataset of remotely sensed bioclimatic variables for ecological modelling. Sci Data 4. 170078 (2017). https://doi.org/10.1038/sdata.2017.78
MERRAclim:_high_resolution_global_dataset_of_remotely_sensed_bioclimatic_variables_for_ecological_modelling	MerraCLIM_2000s__BIO13_=_Precipitation_of_wettest_month:_mean	MERRAclimmean_00s_bio13	kg of water/kg of air	2000_2009	https://datadryad.org/stash/dataset/doi:10.5061/dryad.s2v81	2021-10-11	Satellite	Precipitation	numeric	0	1	NA	NA	NA	0.0114986	0.00270371	0.00618	0.01018	0.01066	0.01143	0.02174	▁▇▁▁▁	C. Vega. G.. Pertierra. L. & Olalla_Tárraga. M. MERRAclim. a high_resolution global dataset of remotely sensed bioclimatic variables for ecological modelling. Sci Data 4. 170078 (2017). https://doi.org/10.1038/sdata.2017.78
MERRAclim:_high_resolution_global_dataset_of_remotely_sensed_bioclimatic_variables_for_ecological_modelling	MerraCLIM_2000s__BIO14_=_Precipitation_of_driest_month:_mean	MERRAclimmean_00s_bio14	kg of water/kg of air	2000_2009	https://datadryad.org/stash/dataset/doi:10.5061/dryad.s2v81	2021-10-11	Satellite	Precipitation	numeric	0	1	NA	NA	NA	0.00373477	0.00120537	0.00112	0.00288	0.00359	0.00461	0.01177	▆▇▁▁▁	C. Vega. G.. Pertierra. L. & Olalla_Tárraga. M. MERRAclim. a high_resolution global dataset of remotely sensed bioclimatic variables for ecological modelling. Sci Data 4. 170078 (2017). https://doi.org/10.1038/sdata.2017.78
MERRAclim:_high_resolution_global_dataset_of_remotely_sensed_bioclimatic_variables_for_ecological_modelling	MerraCLIM_2000s__BIO15_=_Precipitation_seasonality_(coefficient_of_variation):_mean	MERRAclimmean_00s_bio15	kg of water/kg of air	2000_2009	https://datadryad.org/stash/dataset/doi:10.5061/dryad.s2v81	2021-10-11	Satellite	Precipitation	numeric	0	1	NA	NA	NA	0.268389	0.0954616	0.11009	0.217145	0.25091	0.28458	0.59199	▃▇▁▁▁	C. Vega. G.. Pertierra. L. & Olalla_Tárraga. M. MERRAclim. a high_resolution global dataset of remotely sensed bioclimatic variables for ecological modelling. Sci Data 4. 170078 (2017). https://doi.org/10.1038/sdata.2017.78
MERRAclim:_high_resolution_global_dataset_of_remotely_sensed_bioclimatic_variables_for_ecological_modelling	MerraCLIM_2000s__BIO16_=_Precipitation_of_wettest_quarter:_mean	MERRAclimmean_00s_bio16	kg of water/kg of air	2000_2009	https://datadryad.org/stash/dataset/doi:10.5061/dryad.s2v81	2021-10-11	Satellite	Precipitation	numeric	0	1	NA	NA	NA	0.0107037	0.00253524	0.0056	0.00939	0.00997	0.010595	0.02019	▁▇▁▁▁	C. Vega. G.. Pertierra. L. & Olalla_Tárraga. M. MERRAclim. a high_resolution global dataset of remotely sensed bioclimatic variables for ecological modelling. Sci Data 4. 170078 (2017). https://doi.org/10.1038/sdata.2017.78
MERRAclim:_high_resolution_global_dataset_of_remotely_sensed_bioclimatic_variables_for_ecological_modelling	MerraCLIM_2000s__BIO17_=_Precipitation_of_driest_quarter:_mean	MERRAclimmean_00s_bio17	kg of water/kg of air	2000_2009	https://datadryad.org/stash/dataset/doi:10.5061/dryad.s2v81	2021-10-11	Satellite	Precipitation	numeric	0	1	NA	NA	NA	0.00418421	0.00122311	0.00134	0.00334	0.00412	0.005005	0.01245	▃▇▁▁▁	C. Vega. G.. Pertierra. L. & Olalla_Tárraga. M. MERRAclim. a high_resolution global dataset of remotely sensed bioclimatic variables for ecological modelling. Sci Data 4. 170078 (2017). https://doi.org/10.1038/sdata.2017.78
MERRAclim:_high_resolution_global_dataset_of_remotely_sensed_bioclimatic_variables_for_ecological_modelling	MerraCLIM_2000s__BIO18_=_Precipitation_of_warmest_quarter:_mean	MERRAclimmean_00s_bio18	kg of water/kg of air	2000_2009	https://datadryad.org/stash/dataset/doi:10.5061/dryad.s2v81	2021-10-11	Satellite	Precipitation	numeric	0	1	NA	NA	NA	0.0106041	0.00254543	0.00517	0.00934	0.0099	0.01049	0.02016	▁▇▁▁▁	C. Vega. G.. Pertierra. L. & Olalla_Tárraga. M. MERRAclim. a high_resolution global dataset of remotely sensed bioclimatic variables for ecological modelling. Sci Data 4. 170078 (2017). https://doi.org/10.1038/sdata.2017.78
MERRAclim:_high_resolution_global_dataset_of_remotely_sensed_bioclimatic_variables_for_ecological_modelling	MerraCLIM_2000s__BIO19_=_Precipitation_of_coldest_quarter:_mean	MERRAclimmean_00s_bio19	kg of water/kg of air	2000_2009	https://datadryad.org/stash/dataset/doi:10.5061/dryad.s2v81	2021-10-11	Satellite	Precipitation	numeric	0	1	NA	NA	NA	0.00423476	0.00127128	0.00138	0.00337	0.00415	0.005085	0.01302	▅▇▁▁▁	C. Vega. G.. Pertierra. L. & Olalla_Tárraga. M. MERRAclim. a high_resolution global dataset of remotely sensed bioclimatic variables for ecological modelling. Sci Data 4. 170078 (2017). https://doi.org/10.1038/sdata.2017.78
MERRAclim:_high_resolution_global_dataset_of_remotely_sensed_bioclimatic_variables_for_ecological_modelling	MerraCLIM_2000s__BIO2_=_Mean_diurnal_range:_mean	MERRAclimmean_00s_bio2	Celsius	2000_2009	https://datadryad.org/stash/dataset/doi:10.5061/dryad.s2v81	2021-10-11	Satellite	Temperature	numeric	0	1	NA	NA	NA	18.9074	3.71828	5.3	16.7	19.4	21.2	27.4	▁▂▅▇▂	C. Vega. G.. Pertierra. L. & Olalla_Tárraga. M. MERRAclim. a high_resolution global dataset of remotely sensed bioclimatic variables for ecological modelling. Sci Data 4. 170078 (2017). https://doi.org/10.1038/sdata.2017.78
MERRAclim:_high_resolution_global_dataset_of_remotely_sensed_bioclimatic_variables_for_ecological_modelling	MerraCLIM_2000s__BIO3_=_Isothermality:_mean	MERRAclimmean_00s_bio3	Celsius	2000_2009	https://datadryad.org/stash/dataset/doi:10.5061/dryad.s2v81	2021-10-11	Satellite	Temperature	numeric	0	1	NA	NA	NA	4.59743	0.542598	3	4.1	4.6	5	7.2	▁▇▇▁▁	C. Vega. G.. Pertierra. L. & Olalla_Tárraga. M. MERRAclim. a high_resolution global dataset of remotely sensed bioclimatic variables for ecological modelling. Sci Data 4. 170078 (2017). https://doi.org/10.1038/sdata.2017.78
MERRAclim:_high_resolution_global_dataset_of_remotely_sensed_bioclimatic_variables_for_ecological_modelling	MerraCLIM_2000s__BIO4_=_Temperature_seasonality:_mean	MERRAclimmean_00s_bio4	Celsius	2000_2009	https://datadryad.org/stash/dataset/doi:10.5061/dryad.s2v81	2021-10-11	Satellite	Temperature	numeric	0	1	NA	NA	NA	763.288	193.186	165.1	665.75	723.9	865.1	1486.3	▁▆▇▂▁	C. Vega. G.. Pertierra. L. & Olalla_Tárraga. M. MERRAclim. a high_resolution global dataset of remotely sensed bioclimatic variables for ecological modelling. Sci Data 4. 170078 (2017). https://doi.org/10.1038/sdata.2017.78
MERRAclim:_high_resolution_global_dataset_of_remotely_sensed_bioclimatic_variables_for_ecological_modelling	MerraCLIM_2000s__BIO5_=_Max_temperature_of_warmest_month:_mean	MERRAclimmean_00s_bio5	Celsius	2000_2009	https://datadryad.org/stash/dataset/doi:10.5061/dryad.s2v81	2021-10-11	Satellite	Temperature	numeric	0	1	NA	NA	NA	32.9814	4.52085	20.1	29	32.9	35.4	45.4	▁▅▇▃▁	C. Vega. G.. Pertierra. L. & Olalla_Tárraga. M. MERRAclim. a high_resolution global dataset of remotely sensed bioclimatic variables for ecological modelling. Sci Data 4. 170078 (2017). https://doi.org/10.1038/sdata.2017.78
MERRAclim:_high_resolution_global_dataset_of_remotely_sensed_bioclimatic_variables_for_ecological_modelling	MerraCLIM_2000s__BIO6_=_Min_temperature_of_coldest_month:_mean	MERRAclimmean_00s_bio6	Celsius	2000_2009	https://datadryad.org/stash/dataset/doi:10.5061/dryad.s2v81	2021-10-11	Satellite	Temperature	numeric	0	1	NA	NA	NA	-8.46005	8.00788	-36	-14	-7.7	-2.8	21.5	▁▃▇▃▁	C. Vega. G.. Pertierra. L. & Olalla_Tárraga. M. MERRAclim. a high_resolution global dataset of remotely sensed bioclimatic variables for ecological modelling. Sci Data 4. 170078 (2017). https://doi.org/10.1038/sdata.2017.78
MERRAclim:_high_resolution_global_dataset_of_remotely_sensed_bioclimatic_variables_for_ecological_modelling	MerraCLIM_2000s__BIO7_=_Temperature_annual_range:_mean	MERRAclimmean_00s_bio7	Celsius	2000_2009	https://datadryad.org/stash/dataset/doi:10.5061/dryad.s2v81	2021-10-11	Satellite	Temperature	numeric	0	1	NA	NA	NA	41.4441	8.22996	12.1	37	42	45.8	69.5	▁▂▇▂▁	C. Vega. G.. Pertierra. L. & Olalla_Tárraga. M. MERRAclim. a high_resolution global dataset of remotely sensed bioclimatic variables for ecological modelling. Sci Data 4. 170078 (2017). https://doi.org/10.1038/sdata.2017.78
MERRAclim:_high_resolution_global_dataset_of_remotely_sensed_bioclimatic_variables_for_ecological_modelling	MerraCLIM_2000s__BIO8_=_Mean_temperature_of_wettest_quarter:_mean	MERRAclimmean_00s_bio8	Celsius	2000_2009	https://datadryad.org/stash/dataset/doi:10.5061/dryad.s2v81	2021-10-11	Satellite	Temperature	numeric	0	1	NA	NA	NA	21.4755	3.33911	7	19.4	20.8	24	30.8	▁▁▇▅▂	C. Vega. G.. Pertierra. L. & Olalla_Tárraga. M. MERRAclim. a high_resolution global dataset of remotely sensed bioclimatic variables for ecological modelling. Sci Data 4. 170078 (2017). https://doi.org/10.1038/sdata.2017.78
MERRAclim:_high_resolution_global_dataset_of_remotely_sensed_bioclimatic_variables_for_ecological_modelling	MerraCLIM_2000s__BIO9_=_Mean_temperature_of_driest_quarter:_mean	MERRAclimmean_00s_bio9	Celsius	2000_2009	https://datadryad.org/stash/dataset/doi:10.5061/dryad.s2v81	2021-10-11	Satellite	Temperature	numeric	0	1	NA	NA	NA	3.495	6.07568	-15.8	0	3.4	7.8	25.3	▁▃▇▂▁	C. Vega. G.. Pertierra. L. & Olalla_Tárraga. M. MERRAclim. a high_resolution global dataset of remotely sensed bioclimatic variables for ecological modelling. Sci Data 4. 170078 (2017). https://doi.org/10.1038/sdata.2017.78
MERRAclim:_high_resolution_global_dataset_of_remotely_sensed_bioclimatic_variables_for_ecological_modelling	MerraCLIM_1980s_BIO1_=_Annual__temperature:_mean	MERRAclimmean_80s_bio1	Celsius	1980_1989	https://datadryad.org/stash/dataset/doi:10.5061/dryad.s2v81	2021-10-11	Satellite	Temperature	numeric	0	1	NA	NA	NA	10.304	4.53947	-8.8	7.7	9.9	12.4	26.6	▁▂▇▂▁	C. Vega. G.. Pertierra. L. & Olalla_Tárraga. M. MERRAclim. a high_resolution global dataset of remotely sensed bioclimatic variables for ecological modelling. Sci Data 4. 170078 (2017). https://doi.org/10.1038/sdata.2017.78
MERRAclim:_high_resolution_global_dataset_of_remotely_sensed_bioclimatic_variables_for_ecological_modelling	MerraCLIM_1980s__BIO12_=_Annual_precipitation:_mean	MERRAclimmean_80s_bio10	Celsius	1980_1989	https://datadryad.org/stash/dataset/doi:10.5061/dryad.s2v81	2021-10-11	Satellite	Temperature	numeric	0	1	NA	NA	NA	20.1802	3.9365	4.9	17.8	19.1	23.25	30.4	▁▁▇▃▂	C. Vega. G.. Pertierra. L. & Olalla_Tárraga. M. MERRAclim. a high_resolution global dataset of remotely sensed bioclimatic variables for ecological modelling. Sci Data 4. 170078 (2017). https://doi.org/10.1038/sdata.2017.78
MERRAclim:_high_resolution_global_dataset_of_remotely_sensed_bioclimatic_variables_for_ecological_modelling	MerraCLIM_1980s__BIO13_=_Precipitation_of_wettest_month:_mean	MERRAclimmean_80s_bio11	Celsius	1980_1989	https://datadryad.org/stash/dataset/doi:10.5061/dryad.s2v81	2021-10-11	Satellite	Temperature	numeric	0	1	NA	NA	NA	-0.0751917	6.65435	-20.6	-4.2	-0.2	4.5	24.1	▁▅▇▂▁	C. Vega. G.. Pertierra. L. & Olalla_Tárraga. M. MERRAclim. a high_resolution global dataset of remotely sensed bioclimatic variables for ecological modelling. Sci Data 4. 170078 (2017). https://doi.org/10.1038/sdata.2017.78
MERRAclim:_high_resolution_global_dataset_of_remotely_sensed_bioclimatic_variables_for_ecological_modelling	MerraCLIM_1980s__BIO14_=_Precipitation_of_driest_month:_mean	MERRAclimmean_80s_bio12	kg of water/kg of air	1980_1989	https://datadryad.org/stash/dataset/doi:10.5061/dryad.s2v81	2021-10-11	Satellite	Precipitation	numeric	0	1	NA	NA	NA	0.00712425	0.00155334	0.00338	0.00644	0.00684	0.0077	0.01428	▂▇▂▁▁	C. Vega. G.. Pertierra. L. & Olalla_Tárraga. M. MERRAclim. a high_resolution global dataset of remotely sensed bioclimatic variables for ecological modelling. Sci Data 4. 170078 (2017). https://doi.org/10.1038/sdata.2017.78
MERRAclim:_high_resolution_global_dataset_of_remotely_sensed_bioclimatic_variables_for_ecological_modelling	MerraCLIM_1980s__BIO15_=_Precipitation_seasonality_(coefficient_of_variation):_mean	MERRAclimmean_80s_bio13	kg of water/kg of air	1980_1989	https://datadryad.org/stash/dataset/doi:10.5061/dryad.s2v81	2021-10-11	Satellite	Precipitation	numeric	0	1	NA	NA	NA	0.0113612	0.00272591	0.00664	0.00976	0.01068	0.01144	0.02128	▂▇▁▁▁	C. Vega. G.. Pertierra. L. & Olalla_Tárraga. M. MERRAclim. a high_resolution global dataset of remotely sensed bioclimatic variables for ecological modelling. Sci Data 4. 170078 (2017). https://doi.org/10.1038/sdata.2017.78
MERRAclim:_high_resolution_global_dataset_of_remotely_sensed_bioclimatic_variables_for_ecological_modelling	MerraCLIM_1980s__BIO16_=_Precipitation_of_wettest_quarter:_mean	MERRAclimmean_80s_bio14	kg of water/kg of air	1980_1989	https://datadryad.org/stash/dataset/doi:10.5061/dryad.s2v81	2021-10-11	Satellite	Precipitation	numeric	0	1	NA	NA	NA	0.00366177	0.00121604	0.00129	0.00278	0.00355	0.00454	0.01162	▇▇▁▁▁	C. Vega. G.. Pertierra. L. & Olalla_Tárraga. M. MERRAclim. a high_resolution global dataset of remotely sensed bioclimatic variables for ecological modelling. Sci Data 4. 170078 (2017). https://doi.org/10.1038/sdata.2017.78
MERRAclim:_high_resolution_global_dataset_of_remotely_sensed_bioclimatic_variables_for_ecological_modelling	MerraCLIM_1980s__BIO17_=_Precipitation_of_driest_quarter:_mean	MERRAclimmean_80s_bio15	kg of water/kg of air	1980_1989	https://datadryad.org/stash/dataset/doi:10.5061/dryad.s2v81	2021-10-11	Satellite	Precipitation	numeric	0	1	NA	NA	NA	0.266725	0.0996866	0.1054	0.21043	0.2455	0.276075	0.58049	▃▇▁▁▁	C. Vega. G.. Pertierra. L. & Olalla_Tárraga. M. MERRAclim. a high_resolution global dataset of remotely sensed bioclimatic variables for ecological modelling. Sci Data 4. 170078 (2017). https://doi.org/10.1038/sdata.2017.78
MERRAclim:_high_resolution_global_dataset_of_remotely_sensed_bioclimatic_variables_for_ecological_modelling	MerraCLIM_1980s__BIO18_=_Precipitation_of_warmest_quarter:_mean	MERRAclimmean_80s_bio16	kg of water/kg of air	1980_1989	https://datadryad.org/stash/dataset/doi:10.5061/dryad.s2v81	2021-10-11	Satellite	Precipitation	numeric	0	1	NA	NA	NA	0.0105986	0.00254995	0.00593	0.0091	0.00998	0.0105	0.01994	▂▇▁▁▁	C. Vega. G.. Pertierra. L. & Olalla_Tárraga. M. MERRAclim. a high_resolution global dataset of remotely sensed bioclimatic variables for ecological modelling. Sci Data 4. 170078 (2017). https://doi.org/10.1038/sdata.2017.78
MERRAclim:_high_resolution_global_dataset_of_remotely_sensed_bioclimatic_variables_for_ecological_modelling	MerraCLIM_1980s__BIO19_=_Precipitation_of_coldest_quarter:_mean	MERRAclimmean_80s_bio17	kg of water/kg of air	1980_1989	https://datadryad.org/stash/dataset/doi:10.5061/dryad.s2v81	2021-10-11	Satellite	Precipitation	numeric	0	1	NA	NA	NA	0.00412005	0.00123377	0.00149	0.00331	0.00404	0.00494	0.01204	▆▇▁▁▁	C. Vega. G.. Pertierra. L. & Olalla_Tárraga. M. MERRAclim. a high_resolution global dataset of remotely sensed bioclimatic variables for ecological modelling. Sci Data 4. 170078 (2017). https://doi.org/10.1038/sdata.2017.78
MERRAclim:_high_resolution_global_dataset_of_remotely_sensed_bioclimatic_variables_for_ecological_modelling	MerraCLIM_1980s__BIO2_=_Mean_diurnal_range:_mean	MERRAclimmean_80s_bio18	kg of water/kg of air	1980_1989	https://datadryad.org/stash/dataset/doi:10.5061/dryad.s2v81	2021-10-11	Satellite	Precipitation	numeric	0	1	NA	NA	NA	0.0104848	0.00257519	0.0055	0.00902	0.00987	0.01035	0.01994	▁▇▁▁▁	C. Vega. G.. Pertierra. L. & Olalla_Tárraga. M. MERRAclim. a high_resolution global dataset of remotely sensed bioclimatic variables for ecological modelling. Sci Data 4. 170078 (2017). https://doi.org/10.1038/sdata.2017.78
MERRAclim:_high_resolution_global_dataset_of_remotely_sensed_bioclimatic_variables_for_ecological_modelling	MerraCLIM_1980s__BIO3_=_Isothermality:_mean	MERRAclimmean_80s_bio19	kg of water/kg of air	1980_1989	https://datadryad.org/stash/dataset/doi:10.5061/dryad.s2v81	2021-10-11	Satellite	Precipitation	numeric	0	1	NA	NA	NA	0.0041759	0.00127105	0.00153	0.00331	0.00408	0.00505	0.01247	▆▇▁▁▁	C. Vega. G.. Pertierra. L. & Olalla_Tárraga. M. MERRAclim. a high_resolution global dataset of remotely sensed bioclimatic variables for ecological modelling. Sci Data 4. 170078 (2017). https://doi.org/10.1038/sdata.2017.78
MERRAclim:_high_resolution_global_dataset_of_remotely_sensed_bioclimatic_variables_for_ecological_modelling	MerraCLIM_1980s__BIO4_=_Temperature_seasonality:_mean	MERRAclimmean_80s_bio2	Celsius	1980_1989	https://datadryad.org/stash/dataset/doi:10.5061/dryad.s2v81	2021-10-11	Satellite	Temperature	numeric	0	1	NA	NA	NA	20.5195	3.72961	6.2	18.7	21	22.7	29.5	▁▁▅▇▂	C. Vega. G.. Pertierra. L. & Olalla_Tárraga. M. MERRAclim. a high_resolution global dataset of remotely sensed bioclimatic variables for ecological modelling. Sci Data 4. 170078 (2017). https://doi.org/10.1038/sdata.2017.78
MERRAclim:_high_resolution_global_dataset_of_remotely_sensed_bioclimatic_variables_for_ecological_modelling	MerraCLIM_1980s__BIO5_=_Max_temperature_of_warmest_month:_mean	MERRAclimmean_80s_bio3	Celsius	1980_1989	https://datadryad.org/stash/dataset/doi:10.5061/dryad.s2v81	2021-10-11	Satellite	Temperature	numeric	0	1	NA	NA	NA	4.55395	0.54202	3	4.2	4.6	5	7.6	▂▇▆▁▁	C. Vega. G.. Pertierra. L. & Olalla_Tárraga. M. MERRAclim. a high_resolution global dataset of remotely sensed bioclimatic variables for ecological modelling. Sci Data 4. 170078 (2017). https://doi.org/10.1038/sdata.2017.78
MERRAclim:_high_resolution_global_dataset_of_remotely_sensed_bioclimatic_variables_for_ecological_modelling	MerraCLIM_1980s__BIO6_=_Min_temperature_of_coldest_month:_mean	MERRAclimmean_80s_bio4	Celsius	1980_1989	https://datadryad.org/stash/dataset/doi:10.5061/dryad.s2v81	2021-10-11	Satellite	Temperature	numeric	0	1	NA	NA	NA	834.265	216.394	175.1	699.3	787.5	917.2	1588.8	▁▆▇▃▁	C. Vega. G.. Pertierra. L. & Olalla_Tárraga. M. MERRAclim. a high_resolution global dataset of remotely sensed bioclimatic variables for ecological modelling. Sci Data 4. 170078 (2017). https://doi.org/10.1038/sdata.2017.78
MERRAclim:_high_resolution_global_dataset_of_remotely_sensed_bioclimatic_variables_for_ecological_modelling	MerraCLIM_1980s__BIO7_=_Temperature_annual_range:_mean	MERRAclimmean_80s_bio5	Celsius	1980_1989	https://datadryad.org/stash/dataset/doi:10.5061/dryad.s2v81	2021-10-11	Satellite	Temperature	numeric	0	1	NA	NA	NA	32.2325	4.78905	18.7	28.6	31.6	34.5	46	▁▅▇▂▂	C. Vega. G.. Pertierra. L. & Olalla_Tárraga. M. MERRAclim. a high_resolution global dataset of remotely sensed bioclimatic variables for ecological modelling. Sci Data 4. 170078 (2017). https://doi.org/10.1038/sdata.2017.78
MERRAclim:_high_resolution_global_dataset_of_remotely_sensed_bioclimatic_variables_for_ecological_modelling	MerraCLIM_1980s__BIO8_=_Mean_temperature_of_wettest_quarter:_mean	MERRAclimmean_80s_bio6	Celsius	1980_1989	https://datadryad.org/stash/dataset/doi:10.5061/dryad.s2v81	2021-10-11	Satellite	Temperature	numeric	0	1	NA	NA	NA	-13.3767	9.01613	-43.7	-19.7	-12.6	-6.9	20.4	▁▅▇▂▁	C. Vega. G.. Pertierra. L. & Olalla_Tárraga. M. MERRAclim. a high_resolution global dataset of remotely sensed bioclimatic variables for ecological modelling. Sci Data 4. 170078 (2017). https://doi.org/10.1038/sdata.2017.78
MERRAclim:_high_resolution_global_dataset_of_remotely_sensed_bioclimatic_variables_for_ecological_modelling	MerraCLIM_1980s__BIO9_=_Mean_temperature_of_driest_quarter:_mean	MERRAclimmean_80s_bio7	Celsius	1980_1989	https://datadryad.org/stash/dataset/doi:10.5061/dryad.s2v81	2021-10-11	Satellite	Temperature	numeric	0	1	NA	NA	NA	45.6062	8.38288	13.6	40.9	45.6	50.4	73.2	▁▂▇▅▁	C. Vega. G.. Pertierra. L. & Olalla_Tárraga. M. MERRAclim. a high_resolution global dataset of remotely sensed bioclimatic variables for ecological modelling. Sci Data 4. 170078 (2017). https://doi.org/10.1038/sdata.2017.78
MERRAclim:_high_resolution_global_dataset_of_remotely_sensed_bioclimatic_variables_for_ecological_modelling	MerraCLIM_1980s__BIO10_=_Mean_temperature_of_warmest_quarter:_mean	MERRAclimmean_80s_bio8	Celsius	1980_1989	https://datadryad.org/stash/dataset/doi:10.5061/dryad.s2v81	2021-10-11	Satellite	Temperature	numeric	0	1	NA	NA	NA	19.912	3.83048	3.8	17.6	18.9	22.6	30.2	▁▁▇▅▂	C. Vega. G.. Pertierra. L. & Olalla_Tárraga. M. MERRAclim. a high_resolution global dataset of remotely sensed bioclimatic variables for ecological modelling. Sci Data 4. 170078 (2017). https://doi.org/10.1038/sdata.2017.78
MERRAclim:_high_resolution_global_dataset_of_remotely_sensed_bioclimatic_variables_for_ecological_modelling	MerraCLIM_1980s__BIO11_=_Mean_temperature_of_coldest_quarter:_mean	MERRAclimmean_80s_bio9	Celsius	1980_1989	https://datadryad.org/stash/dataset/doi:10.5061/dryad.s2v81	2021-10-11	Satellite	Temperature	numeric	0	1	NA	NA	NA	0.226242	6.79362	-20.4	-4.2	0	5.2	24.4	▁▅▇▃▁	C. Vega. G.. Pertierra. L. & Olalla_Tárraga. M. MERRAclim. a high_resolution global dataset of remotely sensed bioclimatic variables for ecological modelling. Sci Data 4. 170078 (2017). https://doi.org/10.1038/sdata.2017.78
MERRAclim:_high_resolution_global_dataset_of_remotely_sensed_bioclimatic_variables_for_ecological_modelling	MerraCLIM_1990s_BIO1_=_Annual__temperature:_mean	MERRAclimmean_90s_bio1	Celsius	1990_1999	https://datadryad.org/stash/dataset/doi:10.5061/dryad.s2v81	2021-10-11	Satellite	Temperature	numeric	0	1	NA	NA	NA	10.6295	4.52967	-9.1	8.1	10.3	12.7	26.6	▁▂▇▃▁	C. Vega. G.. Pertierra. L. & Olalla_Tárraga. M. MERRAclim. a high_resolution global dataset of remotely sensed bioclimatic variables for ecological modelling. Sci Data 4. 170078 (2017). https://doi.org/10.1038/sdata.2017.78
MERRAclim:_high_resolution_global_dataset_of_remotely_sensed_bioclimatic_variables_for_ecological_modelling	MerraCLIM_1990s__BIO10_=_Mean_temperature_of_warmest_quarter:_mean	MERRAclimmean_90s_bio10	Celsius	1990_1999	https://datadryad.org/stash/dataset/doi:10.5061/dryad.s2v81	2021-10-11	Satellite	Temperature	numeric	0	1	NA	NA	NA	20.5992	3.85866	4.2	18.2	20	23.4	30.8	▁▁▇▆▂	C. Vega. G.. Pertierra. L. & Olalla_Tárraga. M. MERRAclim. a high_resolution global dataset of remotely sensed bioclimatic variables for ecological modelling. Sci Data 4. 170078 (2017). https://doi.org/10.1038/sdata.2017.78
MERRAclim:_high_resolution_global_dataset_of_remotely_sensed_bioclimatic_variables_for_ecological_modelling	MerraCLIM_1990s__BIO11_=_Mean_temperature_of_coldest_quarter:_mean	MERRAclimmean_90s_bio11	Celsius	1990_1999	https://datadryad.org/stash/dataset/doi:10.5061/dryad.s2v81	2021-10-11	Satellite	Temperature	numeric	0	1	NA	NA	NA	0.543515	6.52117	-21.4	-3.3	0.7	4.75	24.3	▁▃▇▂▁	C. Vega. G.. Pertierra. L. & Olalla_Tárraga. M. MERRAclim. a high_resolution global dataset of remotely sensed bioclimatic variables for ecological modelling. Sci Data 4. 170078 (2017). https://doi.org/10.1038/sdata.2017.78
MERRAclim:_high_resolution_global_dataset_of_remotely_sensed_bioclimatic_variables_for_ecological_modelling	MerraCLIM_1990s__BIO12_=_Annual_precipitation:_mean	MERRAclimmean_90s_bio12	kg of water/kg of air	1990_1999	https://datadryad.org/stash/dataset/doi:10.5061/dryad.s2v81	2021-10-11	Satellite	Precipitation	numeric	0	1	NA	NA	NA	0.00705614	0.0015999	0.00314	0.00624	0.00674	0.00754	0.01443	▁▇▂▁▁	C. Vega. G.. Pertierra. L. & Olalla_Tárraga. M. MERRAclim. a high_resolution global dataset of remotely sensed bioclimatic variables for ecological modelling. Sci Data 4. 170078 (2017). https://doi.org/10.1038/sdata.2017.78
MERRAclim:_high_resolution_global_dataset_of_remotely_sensed_bioclimatic_variables_for_ecological_modelling	MerraCLIM_1990s__BIO13_=_Precipitation_of_wettest_month:_mean	MERRAclimmean_90s_bio13	kg of water/kg of air	1990_1999	https://datadryad.org/stash/dataset/doi:10.5061/dryad.s2v81	2021-10-11	Satellite	Precipitation	numeric	0	1	NA	NA	NA	0.0112278	0.00279426	0.00611	0.00983	0.01046	0.01095	0.02143	▁▇▁▁▁	C. Vega. G.. Pertierra. L. & Olalla_Tárraga. M. MERRAclim. a high_resolution global dataset of remotely sensed bioclimatic variables for ecological modelling. Sci Data 4. 170078 (2017). https://doi.org/10.1038/sdata.2017.78
MERRAclim:_high_resolution_global_dataset_of_remotely_sensed_bioclimatic_variables_for_ecological_modelling	MerraCLIM_1990s__BIO14_=_Precipitation_of_driest_month:_mean	MERRAclimmean_90s_bio14	kg of water/kg of air	1990_1999	https://datadryad.org/stash/dataset/doi:10.5061/dryad.s2v81	2021-10-11	Satellite	Precipitation	numeric	0	1	NA	NA	NA	0.00373579	0.00116225	0.00113	0.00293	0.00358	0.00456	0.01185	▅▇▁▁▁	C. Vega. G.. Pertierra. L. & Olalla_Tárraga. M. MERRAclim. a high_resolution global dataset of remotely sensed bioclimatic variables for ecological modelling. Sci Data 4. 170078 (2017). https://doi.org/10.1038/sdata.2017.78
MERRAclim:_high_resolution_global_dataset_of_remotely_sensed_bioclimatic_variables_for_ecological_modelling	MerraCLIM_1990s__BIO15_=_Precipitation_seasonality_(coefficient_of_variation):_mean	MERRAclimmean_90s_bio15	kg of water/kg of air	1990_1999	https://datadryad.org/stash/dataset/doi:10.5061/dryad.s2v81	2021-10-11	Satellite	Precipitation	numeric	0	1	NA	NA	NA	0.257326	0.0987667	0.10504	0.20552	0.23667	0.2702	0.58625	▃▇▁▁▁	C. Vega. G.. Pertierra. L. & Olalla_Tárraga. M. MERRAclim. a high_resolution global dataset of remotely sensed bioclimatic variables for ecological modelling. Sci Data 4. 170078 (2017). https://doi.org/10.1038/sdata.2017.78
MERRAclim:_high_resolution_global_dataset_of_remotely_sensed_bioclimatic_variables_for_ecological_modelling	MerraCLIM_1990s__BIO16_=_Precipitation_of_wettest_quarter:_mean	MERRAclimmean_90s_bio16	kg of water/kg of air	1990_1999	https://datadryad.org/stash/dataset/doi:10.5061/dryad.s2v81	2021-10-11	Satellite	Precipitation	numeric	0	1	NA	NA	NA	0.0104271	0.00262839	0.00538	0.00907	0.00971	0.01021	0.02005	▁▇▁▁▁	C. Vega. G.. Pertierra. L. & Olalla_Tárraga. M. MERRAclim. a high_resolution global dataset of remotely sensed bioclimatic variables for ecological modelling. Sci Data 4. 170078 (2017). https://doi.org/10.1038/sdata.2017.78
MERRAclim:_high_resolution_global_dataset_of_remotely_sensed_bioclimatic_variables_for_ecological_modelling	MerraCLIM_1990s__BIO17_=_Precipitation_of_driest_quarter:_mean	MERRAclimmean_90s_bio17	kg of water/kg of air	1990_1999	https://datadryad.org/stash/dataset/doi:10.5061/dryad.s2v81	2021-10-11	Satellite	Precipitation	numeric	0	1	NA	NA	NA	0.00420086	0.00120022	0.00148	0.0034	0.00411	0.00499	0.01225	▃▇▁▁▁	C. Vega. G.. Pertierra. L. & Olalla_Tárraga. M. MERRAclim. a high_resolution global dataset of remotely sensed bioclimatic variables for ecological modelling. Sci Data 4. 170078 (2017). https://doi.org/10.1038/sdata.2017.78
MERRAclim:_high_resolution_global_dataset_of_remotely_sensed_bioclimatic_variables_for_ecological_modelling	MerraCLIM_1990s__BIO18_=_Precipitation_of_warmest_quarter:_mean	MERRAclimmean_90s_bio18	kg of water/kg of air	1990_1999	https://datadryad.org/stash/dataset/doi:10.5061/dryad.s2v81	2021-10-11	Satellite	Precipitation	numeric	0	1	NA	NA	NA	0.0103161	0.00263989	0.00488	0.00899	0.0096	0.01006	0.02005	▁▇▁▁▁	C. Vega. G.. Pertierra. L. & Olalla_Tárraga. M. MERRAclim. a high_resolution global dataset of remotely sensed bioclimatic variables for ecological modelling. Sci Data 4. 170078 (2017). https://doi.org/10.1038/sdata.2017.78
MERRAclim:_high_resolution_global_dataset_of_remotely_sensed_bioclimatic_variables_for_ecological_modelling	MerraCLIM_1990s__BIO19_=_Precipitation_of_coldest_quarter:_mean	MERRAclimmean_90s_bio19	kg of water/kg of air	1990_1999	https://datadryad.org/stash/dataset/doi:10.5061/dryad.s2v81	2021-10-11	Satellite	Precipitation	numeric	0	1	NA	NA	NA	0.00428238	0.00125186	0.0015	0.00345	0.00416	0.00513	0.01267	▃▇▁▁▁	C. Vega. G.. Pertierra. L. & Olalla_Tárraga. M. MERRAclim. a high_resolution global dataset of remotely sensed bioclimatic variables for ecological modelling. Sci Data 4. 170078 (2017). https://doi.org/10.1038/sdata.2017.78
MERRAclim:_high_resolution_global_dataset_of_remotely_sensed_bioclimatic_variables_for_ecological_modelling	MerraCLIM_1990s__BIO2_=_Mean_diurnal_range:_mean	MERRAclimmean_90s_bio2	Celsius	1990_1999	https://datadryad.org/stash/dataset/doi:10.5061/dryad.s2v81	2021-10-11	Satellite	Temperature	numeric	0	1	NA	NA	NA	20.8093	3.96087	5.7	18.4	21.5	23.1	29.7	▁▁▅▇▂	C. Vega. G.. Pertierra. L. & Olalla_Tárraga. M. MERRAclim. a high_resolution global dataset of remotely sensed bioclimatic variables for ecological modelling. Sci Data 4. 170078 (2017). https://doi.org/10.1038/sdata.2017.78
MERRAclim:_high_resolution_global_dataset_of_remotely_sensed_bioclimatic_variables_for_ecological_modelling	MerraCLIM_1990s__BIO3_=_Isothermality:_mean	MERRAclimmean_90s_bio3	Celsius	1990_1999	https://datadryad.org/stash/dataset/doi:10.5061/dryad.s2v81	2021-10-11	Satellite	Temperature	numeric	0	1	NA	NA	NA	4.63261	0.544329	3.1	4.2	4.6	5	7.7	▂▇▃▁▁	C. Vega. G.. Pertierra. L. & Olalla_Tárraga. M. MERRAclim. a high_resolution global dataset of remotely sensed bioclimatic variables for ecological modelling. Sci Data 4. 170078 (2017). https://doi.org/10.1038/sdata.2017.78
MERRAclim:_high_resolution_global_dataset_of_remotely_sensed_bioclimatic_variables_for_ecological_modelling	MerraCLIM_1990s__BIO4_=_Temperature_seasonality:_mean	MERRAclimmean_90s_bio4	Celsius	1990_1999	https://datadryad.org/stash/dataset/doi:10.5061/dryad.s2v81	2021-10-11	Satellite	Temperature	numeric	0	1	NA	NA	NA	822.785	214.734	176.3	705.5	770.5	940.9	1624.2	▁▇▇▂▁	C. Vega. G.. Pertierra. L. & Olalla_Tárraga. M. MERRAclim. a high_resolution global dataset of remotely sensed bioclimatic variables for ecological modelling. Sci Data 4. 170078 (2017). https://doi.org/10.1038/sdata.2017.78
MERRAclim:_high_resolution_global_dataset_of_remotely_sensed_bioclimatic_variables_for_ecological_modelling	MerraCLIM_1990s__BIO5_=_Max_temperature_of_warmest_month:_mean	MERRAclimmean_90s_bio5	Celsius	1990_1999	https://datadryad.org/stash/dataset/doi:10.5061/dryad.s2v81	2021-10-11	Satellite	Temperature	numeric	0	1	NA	NA	NA	32.936	4.90582	17.2	28.9	32.7	35.6	46.2	▁▅▇▅▂	C. Vega. G.. Pertierra. L. & Olalla_Tárraga. M. MERRAclim. a high_resolution global dataset of remotely sensed bioclimatic variables for ecological modelling. Sci Data 4. 170078 (2017). https://doi.org/10.1038/sdata.2017.78
MERRAclim:_high_resolution_global_dataset_of_remotely_sensed_bioclimatic_variables_for_ecological_modelling	MerraCLIM_1990s__BIO6_=_Min_temperature_of_coldest_month:_mean	MERRAclimmean_90s_bio6	Celsius	1990_1999	https://datadryad.org/stash/dataset/doi:10.5061/dryad.s2v81	2021-10-11	Satellite	Temperature	numeric	0	1	NA	NA	NA	-12.4126	8.72009	-43.5	-19	-11.4	-6.2	20.6	▁▃▇▃▁	C. Vega. G.. Pertierra. L. & Olalla_Tárraga. M. MERRAclim. a high_resolution global dataset of remotely sensed bioclimatic variables for ecological modelling. Sci Data 4. 170078 (2017). https://doi.org/10.1038/sdata.2017.78
MERRAclim:_high_resolution_global_dataset_of_remotely_sensed_bioclimatic_variables_for_ecological_modelling	MerraCLIM_1990s__BIO7_=_Temperature_annual_range:_mean	MERRAclimmean_90s_bio7	Celsius	1990_1999	https://datadryad.org/stash/dataset/doi:10.5061/dryad.s2v81	2021-10-11	Satellite	Temperature	numeric	0	1	NA	NA	NA	45.3502	8.6478	12.9	40.4	45.5	50.45	74.8	▁▂▇▃▁	C. Vega. G.. Pertierra. L. & Olalla_Tárraga. M. MERRAclim. a high_resolution global dataset of remotely sensed bioclimatic variables for ecological modelling. Sci Data 4. 170078 (2017). https://doi.org/10.1038/sdata.2017.78
MERRAclim:_high_resolution_global_dataset_of_remotely_sensed_bioclimatic_variables_for_ecological_modelling	MerraCLIM_1990s__BIO8_=_Mean_temperature_of_wettest_quarter:_mean	MERRAclimmean_90s_bio8	Celsius	1990_1999	https://datadryad.org/stash/dataset/doi:10.5061/dryad.s2v81	2021-10-11	Satellite	Temperature	numeric	0	1	NA	NA	NA	20.2333	3.75009	3.3	17.9	19.6	23	30.3	▁▁▇▇▂	C. Vega. G.. Pertierra. L. & Olalla_Tárraga. M. MERRAclim. a high_resolution global dataset of remotely sensed bioclimatic variables for ecological modelling. Sci Data 4. 170078 (2017). https://doi.org/10.1038/sdata.2017.78
MERRAclim:_high_resolution_global_dataset_of_remotely_sensed_bioclimatic_variables_for_ecological_modelling	MerraCLIM_1990s__BIO9_=_Mean_temperature_of_driest_quarter:_mean	MERRAclimmean_90s_bio9	Celsius	1990_1999	https://datadryad.org/stash/dataset/doi:10.5061/dryad.s2v81	2021-10-11	Satellite	Temperature	numeric	0	1	NA	NA	NA	0.933845	6.69233	-21.2	-3	1	5.4	24.7	▁▃▇▃▁	C. Vega. G.. Pertierra. L. & Olalla_Tárraga. M. MERRAclim. a high_resolution global dataset of remotely sensed bioclimatic variables for ecological modelling. Sci Data 4. 170078 (2017). https://doi.org/10.1038/sdata.2017.78
MERRAclim:_high_resolution_global_dataset_of_remotely_sensed_bioclimatic_variables_for_ecological_modelling	MerraCLIM_2000s_BIO1_=_Annual__temperature:_mean	MERRAclimmin_00s_bio1	Celsius	2000_2009	https://datadryad.org/stash/dataset/doi:10.5061/dryad.s2v81	2021-10-11	Satellite	Temperature	numeric	0	1	NA	NA	NA	12.7277	4.07092	-4.3	10.3	12.4	14.6	27.1	▁▂▇▃▁	C. Vega. G.. Pertierra. L. & Olalla_Tárraga. M. MERRAclim. a high_resolution global dataset of remotely sensed bioclimatic variables for ecological modelling. Sci Data 4. 170078 (2017). https://doi.org/10.1038/sdata.2017.78
MERRAclim:_high_resolution_global_dataset_of_remotely_sensed_bioclimatic_variables_for_ecological_modelling	MerraCLIM_2000s__BIO10_=_Mean_temperature_of_warmest_quarter:_mean	MERRAclimmin_00s_bio10	Celsius	2000_2009	https://datadryad.org/stash/dataset/doi:10.5061/dryad.s2v81	2021-10-11	Satellite	Temperature	numeric	0	1	NA	NA	NA	21.8212	3.49042	7.8	19.6	21.1	24.4	31.2	▁▁▇▅▂	C. Vega. G.. Pertierra. L. & Olalla_Tárraga. M. MERRAclim. a high_resolution global dataset of remotely sensed bioclimatic variables for ecological modelling. Sci Data 4. 170078 (2017). https://doi.org/10.1038/sdata.2017.78
MERRAclim:_high_resolution_global_dataset_of_remotely_sensed_bioclimatic_variables_for_ecological_modelling	MerraCLIM_2000s__BIO11_=_Mean_temperature_of_coldest_quarter:_mean	MERRAclimmin_00s_bio11	Celsius	2000_2009	https://datadryad.org/stash/dataset/doi:10.5061/dryad.s2v81	2021-10-11	Satellite	Temperature	numeric	0	1	NA	NA	NA	3.20927	5.89957	-16	-0.3	3.2	7.2	25.2	▁▃▇▂▁	C. Vega. G.. Pertierra. L. & Olalla_Tárraga. M. MERRAclim. a high_resolution global dataset of remotely sensed bioclimatic variables for ecological modelling. Sci Data 4. 170078 (2017). https://doi.org/10.1038/sdata.2017.78
MERRAclim:_high_resolution_global_dataset_of_remotely_sensed_bioclimatic_variables_for_ecological_modelling	MerraCLIM_2000s__BIO12_=_Annual_precipitation:_mean	MERRAclimmin_00s_bio12	kg of water/kg of air	2000_2009	https://datadryad.org/stash/dataset/doi:10.5061/dryad.s2v81	2021-10-11	Satellite	Precipitation	numeric	0	1	NA	NA	NA	0.00356512	0.0011281	0.00111	0.00304	0.00347	0.00386	0.01212	▆▇▁▁▁	C. Vega. G.. Pertierra. L. & Olalla_Tárraga. M. MERRAclim. a high_resolution global dataset of remotely sensed bioclimatic variables for ecological modelling. Sci Data 4. 170078 (2017). https://doi.org/10.1038/sdata.2017.78
MERRAclim:_high_resolution_global_dataset_of_remotely_sensed_bioclimatic_variables_for_ecological_modelling	MerraCLIM_2000s__BIO13_=_Precipitation_of_wettest_month:_mean	MERRAclimmin_00s_bio13	kg of water/kg of air	2000_2009	https://datadryad.org/stash/dataset/doi:10.5061/dryad.s2v81	2021-10-11	Satellite	Precipitation	numeric	0	1	NA	NA	NA	0.00689397	0.00249828	0.00309	0.0057	0.00634	0.007295	0.01743	▅▇▁▁▁	C. Vega. G.. Pertierra. L. & Olalla_Tárraga. M. MERRAclim. a high_resolution global dataset of remotely sensed bioclimatic variables for ecological modelling. Sci Data 4. 170078 (2017). https://doi.org/10.1038/sdata.2017.78
MERRAclim:_high_resolution_global_dataset_of_remotely_sensed_bioclimatic_variables_for_ecological_modelling	MerraCLIM_2000s__BIO14_=_Precipitation_of_driest_month:_mean	MERRAclimmin_00s_bio14	kg of water/kg of air	2000_2009	https://datadryad.org/stash/dataset/doi:10.5061/dryad.s2v81	2021-10-11	Satellite	Precipitation	numeric	0	1	NA	NA	NA	0.00132906	0.000824762	7e-05	0.00076	0.00125	0.001625	0.00826	▇▂▁▁▁	C. Vega. G.. Pertierra. L. & Olalla_Tárraga. M. MERRAclim. a high_resolution global dataset of remotely sensed bioclimatic variables for ecological modelling. Sci Data 4. 170078 (2017). https://doi.org/10.1038/sdata.2017.78
MERRAclim:_high_resolution_global_dataset_of_remotely_sensed_bioclimatic_variables_for_ecological_modelling	MerraCLIM_2000s__BIO15_=_Precipitation_seasonality_(coefficient_of_variation):_mean	MERRAclimmin_00s_bio15	kg of water/kg of air	2000_2009	https://datadryad.org/stash/dataset/doi:10.5061/dryad.s2v81	2021-10-11	Satellite	Precipitation	numeric	0	1	NA	NA	NA	0.187614	0.0858257	0.06537	0.14084	0.17315	0.1971	0.55229	▆▇▁▁▁	C. Vega. G.. Pertierra. L. & Olalla_Tárraga. M. MERRAclim. a high_resolution global dataset of remotely sensed bioclimatic variables for ecological modelling. Sci Data 4. 170078 (2017). https://doi.org/10.1038/sdata.2017.78
MERRAclim:_high_resolution_global_dataset_of_remotely_sensed_bioclimatic_variables_for_ecological_modelling	MerraCLIM_2000s__BIO16_=_Precipitation_of_wettest_quarter:_mean	MERRAclimmin_00s_bio16	kg of water/kg of air	2000_2009	https://datadryad.org/stash/dataset/doi:10.5061/dryad.s2v81	2021-10-11	Satellite	Precipitation	numeric	0	1	NA	NA	NA	0.00607701	0.00215644	0.0026	0.00515	0.00569	0.00634	0.01528	▃▇▁▁▁	C. Vega. G.. Pertierra. L. & Olalla_Tárraga. M. MERRAclim. a high_resolution global dataset of remotely sensed bioclimatic variables for ecological modelling. Sci Data 4. 170078 (2017). https://doi.org/10.1038/sdata.2017.78
MERRAclim:_high_resolution_global_dataset_of_remotely_sensed_bioclimatic_variables_for_ecological_modelling	MerraCLIM_2000s__BIO17_=_Precipitation_of_driest_quarter:_mean	MERRAclimmin_00s_bio17	kg of water/kg of air	2000_2009	https://datadryad.org/stash/dataset/doi:10.5061/dryad.s2v81	2021-10-11	Satellite	Precipitation	numeric	0	1	NA	NA	NA	0.0016433	0.000880633	0.00012	0.00105	0.00161	0.002005	0.00944	▇▃▁▁▁	C. Vega. G.. Pertierra. L. & Olalla_Tárraga. M. MERRAclim. a high_resolution global dataset of remotely sensed bioclimatic variables for ecological modelling. Sci Data 4. 170078 (2017). https://doi.org/10.1038/sdata.2017.78
MERRAclim:_high_resolution_global_dataset_of_remotely_sensed_bioclimatic_variables_for_ecological_modelling	MerraCLIM_2000s__BIO18_=_Precipitation_of_warmest_quarter:_mean	MERRAclimmin_00s_bio18	kg of water/kg of air	2000_2009	https://datadryad.org/stash/dataset/doi:10.5061/dryad.s2v81	2021-10-11	Satellite	Precipitation	numeric	0	1	NA	NA	NA	0.00594393	0.00218288	0.00204	0.00501	0.00557	0.00627	0.01526	▂▇▁▁▁	C. Vega. G.. Pertierra. L. & Olalla_Tárraga. M. MERRAclim. a high_resolution global dataset of remotely sensed bioclimatic variables for ecological modelling. Sci Data 4. 170078 (2017). https://doi.org/10.1038/sdata.2017.78
MERRAclim:_high_resolution_global_dataset_of_remotely_sensed_bioclimatic_variables_for_ecological_modelling	MerraCLIM_2000s__BIO19_=_Precipitation_of_coldest_quarter:_mean	MERRAclimmin_00s_bio19	kg of water/kg of air	2000_2009	https://datadryad.org/stash/dataset/doi:10.5061/dryad.s2v81	2021-10-11	Satellite	Precipitation	numeric	0	1	NA	NA	NA	0.00171611	0.000950192	0.00012	0.00107	0.00167	0.00212	0.01055	▇▂▁▁▁	C. Vega. G.. Pertierra. L. & Olalla_Tárraga. M. MERRAclim. a high_resolution global dataset of remotely sensed bioclimatic variables for ecological modelling. Sci Data 4. 170078 (2017). https://doi.org/10.1038/sdata.2017.78
MERRAclim:_high_resolution_global_dataset_of_remotely_sensed_bioclimatic_variables_for_ecological_modelling	MerraCLIM_2000s__BIO2_=_Mean_diurnal_range:_mean	MERRAclimmin_00s_bio2	Celsius	2000_2009	https://datadryad.org/stash/dataset/doi:10.5061/dryad.s2v81	2021-10-11	Satellite	Temperature	numeric	0	1	NA	NA	NA	18.9074	3.71828	5.3	16.7	19.4	21.2	27.4	▁▂▅▇▂	C. Vega. G.. Pertierra. L. & Olalla_Tárraga. M. MERRAclim. a high_resolution global dataset of remotely sensed bioclimatic variables for ecological modelling. Sci Data 4. 170078 (2017). https://doi.org/10.1038/sdata.2017.78
MERRAclim:_high_resolution_global_dataset_of_remotely_sensed_bioclimatic_variables_for_ecological_modelling	MerraCLIM_2000s__BIO3_=_Isothermality:_mean	MERRAclimmin_00s_bio3	Celsius	2000_2009	https://datadryad.org/stash/dataset/doi:10.5061/dryad.s2v81	2021-10-11	Satellite	Temperature	numeric	0	1	NA	NA	NA	4.59743	0.542598	3	4.1	4.6	5	7.2	▁▇▇▁▁	C. Vega. G.. Pertierra. L. & Olalla_Tárraga. M. MERRAclim. a high_resolution global dataset of remotely sensed bioclimatic variables for ecological modelling. Sci Data 4. 170078 (2017). https://doi.org/10.1038/sdata.2017.78
MERRAclim:_high_resolution_global_dataset_of_remotely_sensed_bioclimatic_variables_for_ecological_modelling	MerraCLIM_2000s__BIO4_=_Temperature_seasonality:_mean	MERRAclimmin_00s_bio4	Celsius	2000_2009	https://datadryad.org/stash/dataset/doi:10.5061/dryad.s2v81	2021-10-11	Satellite	Temperature	numeric	0	1	NA	NA	NA	763.288	193.186	165.1	665.75	723.9	865.1	1486.3	▁▆▇▂▁	C. Vega. G.. Pertierra. L. & Olalla_Tárraga. M. MERRAclim. a high_resolution global dataset of remotely sensed bioclimatic variables for ecological modelling. Sci Data 4. 170078 (2017). https://doi.org/10.1038/sdata.2017.78
MERRAclim:_high_resolution_global_dataset_of_remotely_sensed_bioclimatic_variables_for_ecological_modelling	MerraCLIM_2000s__BIO5_=_Max_temperature_of_warmest_month:_mean	MERRAclimmin_00s_bio5	Celsius	2000_2009	https://datadryad.org/stash/dataset/doi:10.5061/dryad.s2v81	2021-10-11	Satellite	Temperature	numeric	0	1	NA	NA	NA	32.9814	4.52085	20.1	29	32.9	35.4	45.4	▁▅▇▃▁	C. Vega. G.. Pertierra. L. & Olalla_Tárraga. M. MERRAclim. a high_resolution global dataset of remotely sensed bioclimatic variables for ecological modelling. Sci Data 4. 170078 (2017). https://doi.org/10.1038/sdata.2017.78
MERRAclim:_high_resolution_global_dataset_of_remotely_sensed_bioclimatic_variables_for_ecological_modelling	MerraCLIM_2000s__BIO6_=_Min_temperature_of_coldest_month:_mean	MERRAclimmin_00s_bio6	Celsius	2000_2009	https://datadryad.org/stash/dataset/doi:10.5061/dryad.s2v81	2021-10-11	Satellite	Temperature	numeric	0	1	NA	NA	NA	-8.46005	8.00788	-36	-14	-7.7	-2.8	21.5	▁▃▇▃▁	C. Vega. G.. Pertierra. L. & Olalla_Tárraga. M. MERRAclim. a high_resolution global dataset of remotely sensed bioclimatic variables for ecological modelling. Sci Data 4. 170078 (2017). https://doi.org/10.1038/sdata.2017.78
MERRAclim:_high_resolution_global_dataset_of_remotely_sensed_bioclimatic_variables_for_ecological_modelling	MerraCLIM_2000s__BIO7_=_Temperature_annual_range:_mean	MERRAclimmin_00s_bio7	Celsius	2000_2009	https://datadryad.org/stash/dataset/doi:10.5061/dryad.s2v81	2021-10-11	Satellite	Temperature	numeric	0	1	NA	NA	NA	41.4441	8.22996	12.1	37	42	45.8	69.5	▁▂▇▂▁	C. Vega. G.. Pertierra. L. & Olalla_Tárraga. M. MERRAclim. a high_resolution global dataset of remotely sensed bioclimatic variables for ecological modelling. Sci Data 4. 170078 (2017). https://doi.org/10.1038/sdata.2017.78
MERRAclim:_high_resolution_global_dataset_of_remotely_sensed_bioclimatic_variables_for_ecological_modelling	MerraCLIM_2000s__BIO8_=_Mean_temperature_of_wettest_quarter:_mean	MERRAclimmin_00s_bio8	Celsius	2000_2009	https://datadryad.org/stash/dataset/doi:10.5061/dryad.s2v81	2021-10-11	Satellite	Temperature	numeric	0	1	NA	NA	NA	21.1155	3.20244	7.4	19.1	20.5	23.5	30.9	▁▁▇▃▁	C. Vega. G.. Pertierra. L. & Olalla_Tárraga. M. MERRAclim. a high_resolution global dataset of remotely sensed bioclimatic variables for ecological modelling. Sci Data 4. 170078 (2017). https://doi.org/10.1038/sdata.2017.78
MERRAclim:_high_resolution_global_dataset_of_remotely_sensed_bioclimatic_variables_for_ecological_modelling	MerraCLIM_2000s__BIO9_=_Mean_temperature_of_driest_quarter:_mean	MERRAclimmin_00s_bio9	Celsius	2000_2009	https://datadryad.org/stash/dataset/doi:10.5061/dryad.s2v81	2021-10-11	Satellite	Temperature	numeric	0	1	NA	NA	NA	3.7903	6.24217	-16	-0.1	3.6	8.1	25.6	▁▃▇▂▁	C. Vega. G.. Pertierra. L. & Olalla_Tárraga. M. MERRAclim. a high_resolution global dataset of remotely sensed bioclimatic variables for ecological modelling. Sci Data 4. 170078 (2017). https://doi.org/10.1038/sdata.2017.78
MERRAclim:_high_resolution_global_dataset_of_remotely_sensed_bioclimatic_variables_for_ecological_modelling	MerraCLIM_1980s_BIO1_=_Annual__temperature:_minimum	MERRAclimmin_80s_bio1	Celsius	1980_1989	https://datadryad.org/stash/dataset/doi:10.5061/dryad.s2v81	2021-10-11	Satellite	Temperature	numeric	0	1	NA	NA	NA	10.304	4.53947	-8.8	7.7	9.9	12.4	26.6	▁▂▇▂▁	C. Vega. G.. Pertierra. L. & Olalla_Tárraga. M. MERRAclim. a high_resolution global dataset of remotely sensed bioclimatic variables for ecological modelling. Sci Data 4. 170078 (2017). https://doi.org/10.1038/sdata.2017.78
MERRAclim:_high_resolution_global_dataset_of_remotely_sensed_bioclimatic_variables_for_ecological_modelling	MerraCLIM_1980s__BIO10_=_Mean_temperature_of_warmest_quarter:_minimum	MERRAclimmin_80s_bio10	Celsius	1980_1989	https://datadryad.org/stash/dataset/doi:10.5061/dryad.s2v81	2021-10-11	Satellite	Temperature	numeric	0	1	NA	NA	NA	20.1802	3.9365	4.9	17.8	19.1	23.25	30.4	▁▁▇▃▂	C. Vega. G.. Pertierra. L. & Olalla_Tárraga. M. MERRAclim. a high_resolution global dataset of remotely sensed bioclimatic variables for ecological modelling. Sci Data 4. 170078 (2017). https://doi.org/10.1038/sdata.2017.78
MERRAclim:_high_resolution_global_dataset_of_remotely_sensed_bioclimatic_variables_for_ecological_modelling	MerraCLIM_1980s__BIO11_=_Mean_temperature_of_coldest_quarter:_minimum	MERRAclimmin_80s_bio11	Celsius	1980_1989	https://datadryad.org/stash/dataset/doi:10.5061/dryad.s2v81	2021-10-11	Satellite	Temperature	numeric	0	1	NA	NA	NA	-0.0751917	6.65435	-20.6	-4.2	-0.2	4.5	24.1	▁▅▇▂▁	C. Vega. G.. Pertierra. L. & Olalla_Tárraga. M. MERRAclim. a high_resolution global dataset of remotely sensed bioclimatic variables for ecological modelling. Sci Data 4. 170078 (2017). https://doi.org/10.1038/sdata.2017.78
MERRAclim:_high_resolution_global_dataset_of_remotely_sensed_bioclimatic_variables_for_ecological_modelling	MerraCLIM_1980s__BIO12_=_Annual_precipitation:_minimum	MERRAclimmin_80s_bio12	kg of water/kg of air	1980_1989	https://datadryad.org/stash/dataset/doi:10.5061/dryad.s2v81	2021-10-11	Satellite	Precipitation	numeric	0	1	NA	NA	NA	0.00354017	0.00107586	0.00105	0.0031	0.00344	0.00378	0.01146	▃▇▁▁▁	C. Vega. G.. Pertierra. L. & Olalla_Tárraga. M. MERRAclim. a high_resolution global dataset of remotely sensed bioclimatic variables for ecological modelling. Sci Data 4. 170078 (2017). https://doi.org/10.1038/sdata.2017.78
MERRAclim:_high_resolution_global_dataset_of_remotely_sensed_bioclimatic_variables_for_ecological_modelling	MerraCLIM_1980s__BIO13_=_Precipitation_of_wettest_month:_minimum	MERRAclimmin_80s_bio13	kg of water/kg of air	1980_1989	https://datadryad.org/stash/dataset/doi:10.5061/dryad.s2v81	2021-10-11	Satellite	Precipitation	numeric	0	1	NA	NA	NA	0.00666612	0.00248878	0.00301	0.0055	0.00602	0.00662	0.01713	▇▇▁▁▁	C. Vega. G.. Pertierra. L. & Olalla_Tárraga. M. MERRAclim. a high_resolution global dataset of remotely sensed bioclimatic variables for ecological modelling. Sci Data 4. 170078 (2017). https://doi.org/10.1038/sdata.2017.78
MERRAclim:_high_resolution_global_dataset_of_remotely_sensed_bioclimatic_variables_for_ecological_modelling	MerraCLIM_1980s__BIO14_=_Precipitation_of_driest_month:_minimum	MERRAclimmin_80s_bio14	kg of water/kg of air	1980_1989	https://datadryad.org/stash/dataset/doi:10.5061/dryad.s2v81	2021-10-11	Satellite	Precipitation	numeric	0	1	NA	NA	NA	0.00131036	0.000806469	7e-05	0.000755	0.00124	0.00171	0.00808	▇▂▁▁▁	C. Vega. G.. Pertierra. L. & Olalla_Tárraga. M. MERRAclim. a high_resolution global dataset of remotely sensed bioclimatic variables for ecological modelling. Sci Data 4. 170078 (2017). https://doi.org/10.1038/sdata.2017.78
MERRAclim:_high_resolution_global_dataset_of_remotely_sensed_bioclimatic_variables_for_ecological_modelling	MerraCLIM_1980s__BIO15_=_Precipitation_seasonality_(coefficient_of_variation):_minimum	MERRAclimmin_80s_bio15	kg of water/kg of air	1980_1989	https://datadryad.org/stash/dataset/doi:10.5061/dryad.s2v81	2021-10-11	Satellite	Precipitation	numeric	0	1	NA	NA	NA	0.180762	0.0877152	0.06605	0.13337	0.16404	0.18059	0.5402	▇▇▁▁▁	C. Vega. G.. Pertierra. L. & Olalla_Tárraga. M. MERRAclim. a high_resolution global dataset of remotely sensed bioclimatic variables for ecological modelling. Sci Data 4. 170078 (2017). https://doi.org/10.1038/sdata.2017.78
MERRAclim:_high_resolution_global_dataset_of_remotely_sensed_bioclimatic_variables_for_ecological_modelling	MerraCLIM_1980s__BIO16_=_Precipitation_of_wettest_quarter:_minimum	MERRAclimmin_80s_bio16	kg of water/kg of air	1980_1989	https://datadryad.org/stash/dataset/doi:10.5061/dryad.s2v81	2021-10-11	Satellite	Precipitation	numeric	0	1	NA	NA	NA	0.00594239	0.00212737	0.00251	0.00498	0.00551	0.00596	0.01502	▃▇▁▁▁	C. Vega. G.. Pertierra. L. & Olalla_Tárraga. M. MERRAclim. a high_resolution global dataset of remotely sensed bioclimatic variables for ecological modelling. Sci Data 4. 170078 (2017). https://doi.org/10.1038/sdata.2017.78
MERRAclim:_high_resolution_global_dataset_of_remotely_sensed_bioclimatic_variables_for_ecological_modelling	MerraCLIM_1980s__BIO17_=_Precipitation_of_driest_quarter:_minimum	MERRAclimmin_80s_bio17	kg of water/kg of air	1980_1989	https://datadryad.org/stash/dataset/doi:10.5061/dryad.s2v81	2021-10-11	Satellite	Precipitation	numeric	0	1	NA	NA	NA	0.0016779	0.000877101	0.00012	0.00104	0.00166	0.00214	0.00918	▇▅▁▁▁	C. Vega. G.. Pertierra. L. & Olalla_Tárraga. M. MERRAclim. a high_resolution global dataset of remotely sensed bioclimatic variables for ecological modelling. Sci Data 4. 170078 (2017). https://doi.org/10.1038/sdata.2017.78
MERRAclim:_high_resolution_global_dataset_of_remotely_sensed_bioclimatic_variables_for_ecological_modelling	MerraCLIM_1980s__BIO18_=_Precipitation_of_warmest_quarter:_minimum	MERRAclimmin_80s_bio18	kg of water/kg of air	1980_1989	https://datadryad.org/stash/dataset/doi:10.5061/dryad.s2v81	2021-10-11	Satellite	Precipitation	numeric	0	1	NA	NA	NA	0.00579782	0.00217177	0.00241	0.004795	0.00535	0.00589	0.01501	▃▇▁▁▁	C. Vega. G.. Pertierra. L. & Olalla_Tárraga. M. MERRAclim. a high_resolution global dataset of remotely sensed bioclimatic variables for ecological modelling. Sci Data 4. 170078 (2017). https://doi.org/10.1038/sdata.2017.78
MERRAclim:_high_resolution_global_dataset_of_remotely_sensed_bioclimatic_variables_for_ecological_modelling	MerraCLIM_1980s__BIO19_=_Precipitation_of_coldest_quarter:_minimum	MERRAclimmin_80s_bio19	kg of water/kg of air	1980_1989	https://datadryad.org/stash/dataset/doi:10.5061/dryad.s2v81	2021-10-11	Satellite	Precipitation	numeric	0	1	NA	NA	NA	0.00174673	0.000943879	0.00012	0.00105	0.00171	0.00224	0.00987	▇▃▁▁▁	C. Vega. G.. Pertierra. L. & Olalla_Tárraga. M. MERRAclim. a high_resolution global dataset of remotely sensed bioclimatic variables for ecological modelling. Sci Data 4. 170078 (2017). https://doi.org/10.1038/sdata.2017.78
MERRAclim:_high_resolution_global_dataset_of_remotely_sensed_bioclimatic_variables_for_ecological_modelling	MerraCLIM_1980s__BIO2_=_Mean_diurnal_range:_minimum	MERRAclimmin_80s_bio2	Celsius	1980_1989	https://datadryad.org/stash/dataset/doi:10.5061/dryad.s2v81	2021-10-11	Satellite	Temperature	numeric	0	1	NA	NA	NA	20.5195	3.72961	6.2	18.7	21	22.7	29.5	▁▁▅▇▂	C. Vega. G.. Pertierra. L. & Olalla_Tárraga. M. MERRAclim. a high_resolution global dataset of remotely sensed bioclimatic variables for ecological modelling. Sci Data 4. 170078 (2017). https://doi.org/10.1038/sdata.2017.78
MERRAclim:_high_resolution_global_dataset_of_remotely_sensed_bioclimatic_variables_for_ecological_modelling	MerraCLIM_1980s__BIO3_=_Isothermality:_minimum	MERRAclimmin_80s_bio3	Celsius	1980_1989	https://datadryad.org/stash/dataset/doi:10.5061/dryad.s2v81	2021-10-11	Satellite	Temperature	numeric	0	1	NA	NA	NA	4.55395	0.54202	3	4.2	4.6	5	7.6	▂▇▆▁▁	C. Vega. G.. Pertierra. L. & Olalla_Tárraga. M. MERRAclim. a high_resolution global dataset of remotely sensed bioclimatic variables for ecological modelling. Sci Data 4. 170078 (2017). https://doi.org/10.1038/sdata.2017.78
MERRAclim:_high_resolution_global_dataset_of_remotely_sensed_bioclimatic_variables_for_ecological_modelling	MerraCLIM_1980s__BIO4_=_Temperature_seasonality:_minimum	MERRAclimmin_80s_bio4	Celsius	1980_1989	https://datadryad.org/stash/dataset/doi:10.5061/dryad.s2v81	2021-10-11	Satellite	Temperature	numeric	0	1	NA	NA	NA	834.265	216.394	175.1	699.3	787.5	917.2	1588.8	▁▆▇▃▁	C. Vega. G.. Pertierra. L. & Olalla_Tárraga. M. MERRAclim. a high_resolution global dataset of remotely sensed bioclimatic variables for ecological modelling. Sci Data 4. 170078 (2017). https://doi.org/10.1038/sdata.2017.78
MERRAclim:_high_resolution_global_dataset_of_remotely_sensed_bioclimatic_variables_for_ecological_modelling	MerraCLIM_1980s__BIO5_=_Max_temperature_of_warmest_month:_minimum	MERRAclimmin_80s_bio5	Celsius	1980_1989	https://datadryad.org/stash/dataset/doi:10.5061/dryad.s2v81	2021-10-11	Satellite	Temperature	numeric	0	1	NA	NA	NA	32.2325	4.78905	18.7	28.6	31.6	34.5	46	▁▅▇▂▂	C. Vega. G.. Pertierra. L. & Olalla_Tárraga. M. MERRAclim. a high_resolution global dataset of remotely sensed bioclimatic variables for ecological modelling. Sci Data 4. 170078 (2017). https://doi.org/10.1038/sdata.2017.78
MERRAclim:_high_resolution_global_dataset_of_remotely_sensed_bioclimatic_variables_for_ecological_modelling	MerraCLIM_1980s__BIO6_=_Min_temperature_of_coldest_month:_minimum	MERRAclimmin_80s_bio6	Celsius	1980_1989	https://datadryad.org/stash/dataset/doi:10.5061/dryad.s2v81	2021-10-11	Satellite	Temperature	numeric	0	1	NA	NA	NA	-13.3767	9.01613	-43.7	-19.7	-12.6	-6.9	20.4	▁▅▇▂▁	C. Vega. G.. Pertierra. L. & Olalla_Tárraga. M. MERRAclim. a high_resolution global dataset of remotely sensed bioclimatic variables for ecological modelling. Sci Data 4. 170078 (2017). https://doi.org/10.1038/sdata.2017.78
MERRAclim:_high_resolution_global_dataset_of_remotely_sensed_bioclimatic_variables_for_ecological_modelling	MerraCLIM_1980s__BIO7_=_Temperature_annual_range:_minimum	MERRAclimmin_80s_bio7	Celsius	1980_1989	https://datadryad.org/stash/dataset/doi:10.5061/dryad.s2v81	2021-10-11	Satellite	Temperature	numeric	0	1	NA	NA	NA	45.6062	8.38288	13.6	40.9	45.6	50.4	73.2	▁▂▇▅▁	C. Vega. G.. Pertierra. L. & Olalla_Tárraga. M. MERRAclim. a high_resolution global dataset of remotely sensed bioclimatic variables for ecological modelling. Sci Data 4. 170078 (2017). https://doi.org/10.1038/sdata.2017.78
MERRAclim:_high_resolution_global_dataset_of_remotely_sensed_bioclimatic_variables_for_ecological_modelling	MerraCLIM_1980s__BIO8_=_Mean_temperature_of_wettest_quarter:_minimum	MERRAclimmin_80s_bio8	Celsius	1980_1989	https://datadryad.org/stash/dataset/doi:10.5061/dryad.s2v81	2021-10-11	Satellite	Temperature	numeric	0	1	NA	NA	NA	19.5069	3.57926	4.8	17.5	18.6	22.1	30.1	▁▁▇▃▁	C. Vega. G.. Pertierra. L. & Olalla_Tárraga. M. MERRAclim. a high_resolution global dataset of remotely sensed bioclimatic variables for ecological modelling. Sci Data 4. 170078 (2017). https://doi.org/10.1038/sdata.2017.78
MERRAclim:_high_resolution_global_dataset_of_remotely_sensed_bioclimatic_variables_for_ecological_modelling	MerraCLIM_1980s__BIO9_=_Mean_temperature_of_driest_quarter:_minimum	MERRAclimmin_80s_bio9	Celsius	1980_1989	https://datadryad.org/stash/dataset/doi:10.5061/dryad.s2v81	2021-10-11	Satellite	Temperature	numeric	0	1	NA	NA	NA	0.449583	7.01407	-20.7	-4.2	0.3	5.5	24.5	▁▅▇▃▁	C. Vega. G.. Pertierra. L. & Olalla_Tárraga. M. MERRAclim. a high_resolution global dataset of remotely sensed bioclimatic variables for ecological modelling. Sci Data 4. 170078 (2017). https://doi.org/10.1038/sdata.2017.78
MERRAclim:_high_resolution_global_dataset_of_remotely_sensed_bioclimatic_variables_for_ecological_modelling	MerraCLIM_1990s_BIO1_=_Annual__temperature:_minimum	MERRAclimmin_90s_bio1	Celsius	1990_1999	https://datadryad.org/stash/dataset/doi:10.5061/dryad.s2v81	2021-10-11	Satellite	Temperature	numeric	0	1	NA	NA	NA	10.6295	4.52967	-9.1	8.1	10.3	12.7	26.6	▁▂▇▃▁	C. Vega. G.. Pertierra. L. & Olalla_Tárraga. M. MERRAclim. a high_resolution global dataset of remotely sensed bioclimatic variables for ecological modelling. Sci Data 4. 170078 (2017). https://doi.org/10.1038/sdata.2017.78
MERRAclim:_high_resolution_global_dataset_of_remotely_sensed_bioclimatic_variables_for_ecological_modelling	MerraCLIM_1990s__BIO10_=_Mean_temperature_of_warmest_quarter:_minimum	MERRAclimmin_90s_bio10	Celsius	1990_1999	https://datadryad.org/stash/dataset/doi:10.5061/dryad.s2v81	2021-10-11	Satellite	Temperature	numeric	0	1	NA	NA	NA	20.5992	3.85866	4.2	18.2	20	23.4	30.8	▁▁▇▆▂	C. Vega. G.. Pertierra. L. & Olalla_Tárraga. M. MERRAclim. a high_resolution global dataset of remotely sensed bioclimatic variables for ecological modelling. Sci Data 4. 170078 (2017). https://doi.org/10.1038/sdata.2017.78
MERRAclim:_high_resolution_global_dataset_of_remotely_sensed_bioclimatic_variables_for_ecological_modelling	MerraCLIM_1990s__BIO11_=_Mean_temperature_of_coldest_quarter:_minimum	MERRAclimmin_90s_bio11	Celsius	1990_1999	https://datadryad.org/stash/dataset/doi:10.5061/dryad.s2v81	2021-10-11	Satellite	Temperature	numeric	0	1	NA	NA	NA	0.543515	6.52117	-21.4	-3.3	0.7	4.75	24.3	▁▃▇▂▁	C. Vega. G.. Pertierra. L. & Olalla_Tárraga. M. MERRAclim. a high_resolution global dataset of remotely sensed bioclimatic variables for ecological modelling. Sci Data 4. 170078 (2017). https://doi.org/10.1038/sdata.2017.78
MERRAclim:_high_resolution_global_dataset_of_remotely_sensed_bioclimatic_variables_for_ecological_modelling	MerraCLIM_1990s__BIO12_=_Annual_precipitation:_minimum	MERRAclimmin_90s_bio12	kg of water/kg of air	1990_1999	https://datadryad.org/stash/dataset/doi:10.5061/dryad.s2v81	2021-10-11	Satellite	Precipitation	numeric	0	1	NA	NA	NA	0.00346818	0.00113326	0.00104	0.00288	0.0034	0.00369	0.01157	▆▇▁▁▁	C. Vega. G.. Pertierra. L. & Olalla_Tárraga. M. MERRAclim. a high_resolution global dataset of remotely sensed bioclimatic variables for ecological modelling. Sci Data 4. 170078 (2017). https://doi.org/10.1038/sdata.2017.78
MERRAclim:_high_resolution_global_dataset_of_remotely_sensed_bioclimatic_variables_for_ecological_modelling	MerraCLIM_1990s__BIO13_=_Precipitation_of_wettest_month:_minimum	MERRAclimmin_90s_bio13	kg of water/kg of air	1990_1999	https://datadryad.org/stash/dataset/doi:10.5061/dryad.s2v81	2021-10-11	Satellite	Precipitation	numeric	0	1	NA	NA	NA	0.00663982	0.00253229	0.00291	0.00544	0.00594	0.00673	0.01709	▆▇▁▁▁	C. Vega. G.. Pertierra. L. & Olalla_Tárraga. M. MERRAclim. a high_resolution global dataset of remotely sensed bioclimatic variables for ecological modelling. Sci Data 4. 170078 (2017). https://doi.org/10.1038/sdata.2017.78
MERRAclim:_high_resolution_global_dataset_of_remotely_sensed_bioclimatic_variables_for_ecological_modelling	MerraCLIM_1990s__BIO14_=_Precipitation_of_driest_month:_minimum	MERRAclimmin_90s_bio14	kg of water/kg of air	1990_1999	https://datadryad.org/stash/dataset/doi:10.5061/dryad.s2v81	2021-10-11	Satellite	Precipitation	numeric	0	1	NA	NA	NA	0.00132715	0.000808913	7e-05	0.00074	0.00126	0.00169	0.00825	▇▂▁▁▁	C. Vega. G.. Pertierra. L. & Olalla_Tárraga. M. MERRAclim. a high_resolution global dataset of remotely sensed bioclimatic variables for ecological modelling. Sci Data 4. 170078 (2017). https://doi.org/10.1038/sdata.2017.78
MERRAclim:_high_resolution_global_dataset_of_remotely_sensed_bioclimatic_variables_for_ecological_modelling	MerraCLIM_1990s__BIO15_=_Precipitation_seasonality_(coefficient_of_variation):_minimum	MERRAclimmin_90s_bio15	kg of water/kg of air	1990_1999	https://datadryad.org/stash/dataset/doi:10.5061/dryad.s2v81	2021-10-11	Satellite	Precipitation	numeric	0	1	NA	NA	NA	0.178547	0.0883064	0.06281	0.13291	0.1565	0.1798	0.53541	▇▆▁▁▁	C. Vega. G.. Pertierra. L. & Olalla_Tárraga. M. MERRAclim. a high_resolution global dataset of remotely sensed bioclimatic variables for ecological modelling. Sci Data 4. 170078 (2017). https://doi.org/10.1038/sdata.2017.78
MERRAclim:_high_resolution_global_dataset_of_remotely_sensed_bioclimatic_variables_for_ecological_modelling	MerraCLIM_1990s__BIO16_=_Precipitation_of_wettest_quarter:_minimum	MERRAclimmin_90s_bio16	kg of water/kg of air	1990_1999	https://datadryad.org/stash/dataset/doi:10.5061/dryad.s2v81	2021-10-11	Satellite	Precipitation	numeric	0	1	NA	NA	NA	0.00585267	0.00223195	0.00244	0.00488	0.00525	0.00597	0.01539	▆▇▁▁▁	C. Vega. G.. Pertierra. L. & Olalla_Tárraga. M. MERRAclim. a high_resolution global dataset of remotely sensed bioclimatic variables for ecological modelling. Sci Data 4. 170078 (2017). https://doi.org/10.1038/sdata.2017.78
MERRAclim:_high_resolution_global_dataset_of_remotely_sensed_bioclimatic_variables_for_ecological_modelling	MerraCLIM_1990s__BIO17_=_Precipitation_of_driest_quarter:_minimum	MERRAclimmin_90s_bio17	kg of water/kg of air	1990_1999	https://datadryad.org/stash/dataset/doi:10.5061/dryad.s2v81	2021-10-11	Satellite	Precipitation	numeric	0	1	NA	NA	NA	0.00166025	0.000882448	0.00011	0.00109	0.00162	0.00207	0.00923	▇▅▁▁▁	C. Vega. G.. Pertierra. L. & Olalla_Tárraga. M. MERRAclim. a high_resolution global dataset of remotely sensed bioclimatic variables for ecological modelling. Sci Data 4. 170078 (2017). https://doi.org/10.1038/sdata.2017.78
MERRAclim:_high_resolution_global_dataset_of_remotely_sensed_bioclimatic_variables_for_ecological_modelling	MerraCLIM_1990s__BIO18_=_Precipitation_of_warmest_quarter:_minimum	MERRAclimmin_90s_bio18	kg of water/kg of air	1990_1999	https://datadryad.org/stash/dataset/doi:10.5061/dryad.s2v81	2021-10-11	Satellite	Precipitation	numeric	0	1	NA	NA	NA	0.0057192	0.00226167	0.00231	0.00474	0.00515	0.00591	0.01539	▆▇▁▁▁	C. Vega. G.. Pertierra. L. & Olalla_Tárraga. M. MERRAclim. a high_resolution global dataset of remotely sensed bioclimatic variables for ecological modelling. Sci Data 4. 170078 (2017). https://doi.org/10.1038/sdata.2017.78
MERRAclim:_high_resolution_global_dataset_of_remotely_sensed_bioclimatic_variables_for_ecological_modelling	MerraCLIM_1990s__BIO19_=_Precipitation_of_coldest_quarter:_minimum	MERRAclimmin_90s_bio19	kg of water/kg of air	1990_1999	https://datadryad.org/stash/dataset/doi:10.5061/dryad.s2v81	2021-10-11	Satellite	Precipitation	numeric	0	1	NA	NA	NA	0.00172737	0.0009351	0.00011	0.00111	0.00168	0.00217	0.01009	▇▃▁▁▁	C. Vega. G.. Pertierra. L. & Olalla_Tárraga. M. MERRAclim. a high_resolution global dataset of remotely sensed bioclimatic variables for ecological modelling. Sci Data 4. 170078 (2017). https://doi.org/10.1038/sdata.2017.78
MERRAclim:_high_resolution_global_dataset_of_remotely_sensed_bioclimatic_variables_for_ecological_modelling	MerraCLIM_1990s__BIO2_=_Mean_diurnal_range:_minimum	MERRAclimmin_90s_bio2	Celsius	1990_1999	https://datadryad.org/stash/dataset/doi:10.5061/dryad.s2v81	2021-10-11	Satellite	Temperature	numeric	0	1	NA	NA	NA	20.8093	3.96087	5.7	18.4	21.5	23.1	29.7	▁▁▅▇▂	C. Vega. G.. Pertierra. L. & Olalla_Tárraga. M. MERRAclim. a high_resolution global dataset of remotely sensed bioclimatic variables for ecological modelling. Sci Data 4. 170078 (2017). https://doi.org/10.1038/sdata.2017.78
MERRAclim:_high_resolution_global_dataset_of_remotely_sensed_bioclimatic_variables_for_ecological_modelling	MerraCLIM_1990s__BIO3_=_Isothermality:_minimum	MERRAclimmin_90s_bio3	Celsius	1990_1999	https://datadryad.org/stash/dataset/doi:10.5061/dryad.s2v81	2021-10-11	Satellite	Temperature	numeric	0	1	NA	NA	NA	4.63261	0.544329	3.1	4.2	4.6	5	7.7	▂▇▃▁▁	C. Vega. G.. Pertierra. L. & Olalla_Tárraga. M. MERRAclim. a high_resolution global dataset of remotely sensed bioclimatic variables for ecological modelling. Sci Data 4. 170078 (2017). https://doi.org/10.1038/sdata.2017.78
MERRAclim:_high_resolution_global_dataset_of_remotely_sensed_bioclimatic_variables_for_ecological_modelling	MerraCLIM_1990s__BIO4_=_Temperature_seasonality:_minimum	MERRAclimmin_90s_bio4	Celsius	1990_1999	https://datadryad.org/stash/dataset/doi:10.5061/dryad.s2v81	2021-10-11	Satellite	Temperature	numeric	0	1	NA	NA	NA	822.785	214.734	176.3	705.5	770.5	940.9	1624.2	▁▇▇▂▁	C. Vega. G.. Pertierra. L. & Olalla_Tárraga. M. MERRAclim. a high_resolution global dataset of remotely sensed bioclimatic variables for ecological modelling. Sci Data 4. 170078 (2017). https://doi.org/10.1038/sdata.2017.78
MERRAclim:_high_resolution_global_dataset_of_remotely_sensed_bioclimatic_variables_for_ecological_modelling	MerraCLIM_1990s__BIO5_=_Max_temperature_of_warmest_month:_minimum	MERRAclimmin_90s_bio5	Celsius	1990_1999	https://datadryad.org/stash/dataset/doi:10.5061/dryad.s2v81	2021-10-11	Satellite	Temperature	numeric	0	1	NA	NA	NA	32.936	4.90582	17.2	28.9	32.7	35.6	46.2	▁▅▇▅▂	C. Vega. G.. Pertierra. L. & Olalla_Tárraga. M. MERRAclim. a high_resolution global dataset of remotely sensed bioclimatic variables for ecological modelling. Sci Data 4. 170078 (2017). https://doi.org/10.1038/sdata.2017.78
MERRAclim:_high_resolution_global_dataset_of_remotely_sensed_bioclimatic_variables_for_ecological_modelling	MerraCLIM_1990s__BIO6_=_Min_temperature_of_coldest_month:_minimum	MERRAclimmin_90s_bio6	Celsius	1990_1999	https://datadryad.org/stash/dataset/doi:10.5061/dryad.s2v81	2021-10-11	Satellite	Temperature	numeric	0	1	NA	NA	NA	-12.4126	8.72009	-43.5	-19	-11.4	-6.2	20.6	▁▃▇▃▁	C. Vega. G.. Pertierra. L. & Olalla_Tárraga. M. MERRAclim. a high_resolution global dataset of remotely sensed bioclimatic variables for ecological modelling. Sci Data 4. 170078 (2017). https://doi.org/10.1038/sdata.2017.78
MERRAclim:_high_resolution_global_dataset_of_remotely_sensed_bioclimatic_variables_for_ecological_modelling	MerraCLIM_1990s__BIO7_=_Temperature_annual_range:_minimum	MERRAclimmin_90s_bio7	Celsius	1990_1999	https://datadryad.org/stash/dataset/doi:10.5061/dryad.s2v81	2021-10-11	Satellite	Temperature	numeric	0	1	NA	NA	NA	45.3502	8.6478	12.9	40.4	45.5	50.45	74.8	▁▂▇▃▁	C. Vega. G.. Pertierra. L. & Olalla_Tárraga. M. MERRAclim. a high_resolution global dataset of remotely sensed bioclimatic variables for ecological modelling. Sci Data 4. 170078 (2017). https://doi.org/10.1038/sdata.2017.78
MERRAclim:_high_resolution_global_dataset_of_remotely_sensed_bioclimatic_variables_for_ecological_modelling	MerraCLIM_1990s__BIO8_=_Mean_temperature_of_wettest_quarter:_minimum	MERRAclimmin_90s_bio8	Celsius	1990_1999	https://datadryad.org/stash/dataset/doi:10.5061/dryad.s2v81	2021-10-11	Satellite	Temperature	numeric	0	1	NA	NA	NA	19.7589	3.59478	4	17.7	19.1	22.4	29.9	▁▁▇▆▂	C. Vega. G.. Pertierra. L. & Olalla_Tárraga. M. MERRAclim. a high_resolution global dataset of remotely sensed bioclimatic variables for ecological modelling. Sci Data 4. 170078 (2017). https://doi.org/10.1038/sdata.2017.78
MERRAclim:_high_resolution_global_dataset_of_remotely_sensed_bioclimatic_variables_for_ecological_modelling	MerraCLIM_1990s__BIO9_=_Mean_temperature_of_driest_quarter:_minimum	MERRAclimmin_90s_bio9	Celsius	1990_1999	https://datadryad.org/stash/dataset/doi:10.5061/dryad.s2v81	2021-10-11	Satellite	Temperature	numeric	0	1	NA	NA	NA	1.04725	6.87047	-21.3	-3.1	1	5.6	24.8	▁▃▇▃▁	C. Vega. G.. Pertierra. L. & Olalla_Tárraga. M. MERRAclim. a high_resolution global dataset of remotely sensed bioclimatic variables for ecological modelling. Sci Data 4. 170078 (2017). https://doi.org/10.1038/sdata.2017.78
Moderate_resolution_imaging_spectroradiometer_(MODIS):_MOD05L2	MOD05L2 Total precipitable water (water vapor) spring	Precipitable_water_spring	cm	2002_2010	https://neo.sci.gsfc.nasa.gov/view.php?datasetId=MYDAL2_M_SKY_WV	2017-02-15	Satellite	Precipitation	numeric	0	1	NA	NA	NA	1.42309	0.322641	0.187008	1.29638	1.38614	1.56378	3.28252	▁▇▆▁▁	Gao. B.. and Yoram J. Kaufman. "The MODIS Near_IR Water Vapor Algorithm: Product ID: MOD05_Total Precipitable Water." Algorithm Technical Background Document. Remote Sensing Division. Code 7212 (1998).
Moderate_resolution_imaging_spectroradiometer_(MODIS):_MOD05L2	MOD05L2 Total precipitable water (water vapor) summer	Precipitable_water_summer	cm	2002_2010	https://neo.sci.gsfc.nasa.gov/view.php?datasetId=MYDAL2_M_SKY_WV	2017-02-15	Satellite	Precipitation	numeric	0	1	NA	NA	NA	2.54959	0.673387	0.295748	2.19882	2.44441	2.67402	5.27244	▁▅▇▁▁	Gao. B.. and Yoram J. Kaufman. "The MODIS Near_IR Water Vapor Algorithm: Product ID: MOD05_Total Precipitable Water." Algorithm Technical Background Document. Remote Sensing Division. Code 7212 (1998).
Moderate_resolution_imaging_spectroradiometer_(MODIS):_MOD11C3	MOD11C3 Average land surface day temperature spring	LTemp_day_spring	Celsius	2001_2010	https://neo.sci.gsfc.nasa.gov/view.php?datasetId=MOD_LSTD_CLIM_M	2017-02-16	Satellite	Temperature	numeric	326	0.891297	NA	NA	NA	15.6224	4.56852	-3.04462	13.3989	15.6037	18.3596	34.5276	▁▂▇▂▁	Salomonson. Vincent V.. et al. "MODIS: Advanced facility instrument for studies of the Earth as a system." IEEE Transactions on Geoscience and Remote Sensing 27.2 (1989): 145_153.
Moderate_resolution_imaging_spectroradiometer_(MODIS):_MOD11C3	MOD11C3 Average land surface day temperature summer	LTemp_day_summer	Celsius	2001_2010	https://neo.sci.gsfc.nasa.gov/view.php?datasetId=MOD_LSTD_CLIM_M	2017-02-16	Satellite	Temperature	numeric	326	0.891297	NA	NA	NA	25.3974	5.17596	10.5512	22.3097	24.6982	27.8215	43.2546	▁▇▇▂▁	Salomonson. Vincent V.. et al. "MODIS: Advanced facility instrument for studies of the Earth as a system." IEEE Transactions on Geoscience and Remote Sensing 27.2 (1989): 145_153.
Moderate_resolution_imaging_spectroradiometer_(MODIS):_MOD11C3	MOD11C3 Average land surface night temperature spring	Ltemp_night_spring	Celsius	2001_2010	https://neo.sci.gsfc.nasa.gov/view.php?datasetId=MOD_LSTN_CLIM_M	2017-02-16	Satellite	Temperature	numeric	326	0.891297	NA	NA	NA	4.77845	3.90426	-17.1916	2.46719	4.76378	6.69291	17.0735	▁▁▅▇▂	Salomonson. V.V.. Barnes. W.L.. Maymon. P.W.. Montgomery. H.E. & Ostrow. H. MODIS: Advanced facility instrument for studies of the Earth as a system. IEEE Transactions on Geoscience and Remote Sensing 27. 145_153 (1989).
Moderate_resolution_imaging_spectroradiometer_(MODIS):_MOD11C3	MOD11C3 Average land Surface night temperature summer	Ltemp_night_summer	Celsius	2001_2010	https://neo.sci.gsfc.nasa.gov/view.php?datasetId=MOD_LSTN_CLIM_M	2017-02-16	Satellite	Temperature	numeric	340	0.886629	NA	NA	NA	13.3551	3.7185	-5.6168	11.378	13.1234	15.1444	25.0656	▁▁▇▇▁	Salomonson. V.V.. Barnes. W.L.. Maymon. P.W.. Montgomery. H.E. & Ostrow. H. MODIS: Advanced facility instrument for studies of the Earth as a system. IEEE Transactions on Geoscience and Remote Sensing 27. 145_153 (1989).
Moderate_resolution_imaging_spectroradiometer_(MODIS):_MOD13Q1	MOD13Q1 Normalized difference vegetation index spring	NDVI_Spring	Index	2001_2010	https://neo.sci.gsfc.nasa.gov/view.php?datasetId=MOD_NDVI_M	2016-02-01	Satellite	Productivity	numeric	0	1	NA	NA	NA	101.724	31.129	16.3333	85.3333	96.1667	109.2	255	▁▇▂▁▁	Wan. Zhengming. "MODIS land_surface temperature algorithm theoretical basis document (LST ATBD)." Institute for Computational Earth System Science. Santa Barbara 75 (1999).
Moderate_resolution_imaging_spectroradiometer_(MODIS):_MOD13Q1	MOD13Q1 Normalized difference vegetation index summer	NDVI_Summer	Index	2001_2010	https://neo.sci.gsfc.nasa.gov/view.php?datasetId=MOD_NDVI_M	2016-02-01	Satellite	Productivity	numeric	0	1	NA	NA	NA	189.709	34.7816	30.4667	173.233	198.033	215.383	255	▁▁▂▇▅	Wan. Zhengming. "MODIS land_surface temperature algorithm theoretical basis document (LST ATBD)." Institute for Computational Earth System Science. Santa Barbara 75 (1999).
Moderate_resolution_imaging_spectroradiometer_(MODIS):_MOD15A2	MOD16A2 Leaf area index during spring	LAI_Spring	m2/m2	2001_2010	https://neo.sci.gsfc.nasa.gov/view.php?datasetId=MOD15A2_M_LAI	2017-02-16	Satellite	Productivity	numeric	29	0.99033	NA	NA	NA	1.54602	0.815628	0.101467	1.01026	1.37267	1.90823	4.82559	▅▇▂▁▁	Knyazikhin. Y.. et al. "MODIS leaf area index (LAI) and fraction of photosynthetically active radiation absorbed by vegetation (FPAR) product (MOD15) algorithm theoretical basis document." Theoretical Basis Document. NASA Goddard Space Flight Center. Greenbelt. MD 20771 (1999).
Moderate_resolution_imaging_spectroradiometer_(MODIS):_MOD15A2	MOD16A2 Leaf area index during summer	LAI_Summer	m2/m2	2001_2010	https://neo.sci.gsfc.nasa.gov/view.php?datasetId=MOD15A2_M_LAI	2017-02-16	Satellite	Productivity	numeric	28	0.990664	NA	NA	NA	2.43934	1.03332	0.217717	1.70581	2.39121	3.156	5.21601	▃▇▇▅▁	Knyazikhin. Y.. et al. "MODIS leaf area index (LAI) and fraction of photosynthetically active radiation absorbed by vegetation (FPAR) product (MOD15) algorithm theoretical basis document." Theoretical Basis Document. NASA Goddard Space Flight Center. Greenbelt. MD 20771 (1999).
Moderate_resolution_imaging_spectroradiometer_(MODIS):_MOD16A2	MOD16A2 Aridity index	MOD16A2_Aridity_index	Index	2001_2013	https://vdeblauwe.wordpress.com/download/	2016-04-06	Satellite	Drought stress	numeric	1122	0.625875	NA	NA	NA	0.716693	0.273892	0.0314552	0.57268	0.749698	0.832908	1.79609	▂▆▇▂▁	Deblauwe. Vincent. et al. "Remotely sensed temperature and precipitation data improve species distribution modelling in the tropics." Global Ecology and Biogeography 25.4 (2016): 443_454.
Moderate_resolution_imaging_spectroradiometer_(MODIS):_MOD16A2	MOD16A2 Climatic water deficity	MOD16A2_Climatic_water_deficit	mm/yr	2001_2013	https://vdeblauwe.wordpress.com/download/	2016-03-06	Satellite	Drought stress	numeric	1217	0.594198	NA	NA	NA	-606.304	334.062	-1996.79	-713.18	-452.083	-421.627	-51.68	▁▁▂▇▇	Deblauwe. Vincent. et al. "Remotely sensed temperature and precipitation data improve species distribution modelling in the tropics." Global Ecology and Biogeography 25.4 (2016): 443_454.
Moderate_resolution_imaging_spectroradiometer_(MODIS):_MOD16A2	MOD16A2 Global evapotranspiration (ET)	MOD16A2_ET	mm/yr	2000_2006	http://files.ntsg.umt.edu/data/NTSG_Products/MOD16/	2016-02-01	Satellite	Drought stress	numeric	443	0.852284	NA	NA	NA	5342.24	1520.83	1451	4339	5141	6053	12579	▁▇▃▁▁	Mu. Qiaozhen. et al. "A remotely sensed global terrestrial drought severity index." Bulletin of the American Meteorological Society 94.1 (2013): 83_98.
Moderate_resolution_imaging_spectroradiometer_(MODIS):_MOD16A2	MOD16A2 Global latent heat flux (LE)	MOD16A2_LE	W/m2	2000_2006	http://files.ntsg.umt.edu/data/NTSG_Products/MOD16/	2016-02-01	Satellite	Drought stress	numeric	443	0.852284	NA	NA	NA	360.361	101.974	98	294	347	408	845	▁▇▃▁▁	Mu. Qiaozhen. Maosheng Zhao. and Steven W. Running. "Improvements to a MODIS global terrestrial evapotranspiration algorithm." Remote Sensing of Environment 115.8 (2011): 1781_1800.
Moderate_resolution_imaging_spectroradiometer_(MODIS):_MOD16A2	MOD16A2 Number of dry months	MOD16A2_Number_of_dry_months	days	2001_2013	https://vdeblauwe.wordpress.com/download/	2016-03-06	Satellite	Drought stress	numeric	1217	0.594198	NA	NA	NA	7.56554	1.63704	2.13333	6.66667	7.13333	8.45	12	▁▂▇▃▂	Deblauwe. Vincent. et al. "Remotely sensed temperature and precipitation data improve species distribution modelling in the tropics." Global Ecology and Biogeography 25.4 (2016): 443_454.
Moderate_resolution_imaging_spectroradiometer_(MODIS):_MOD16A2	MOD16A2 Global potential evapotranspiration (PET)	MOD16A2_PET	mm/yr	2000_2006	http://files.ntsg.umt.edu/data/NTSG_Products/MOD16/	2016-02-01	Satellite	Drought stress	numeric	443	0.852284	NA	NA	NA	11196.2	3133.91	5499	8902.75	10803.5	12858.5	23962	▅▇▃▁▁	Mu. Qiaozhen. Maosheng Zhao. and Steven W. Running. "MODIS Global Terrestrial Evapotranspiration (ET) Product (NASA MOD16A2/A3)." Algorithm Theoretical Basis Document. Collection 5 (2013).
Moderate_resolution_imaging_spectroradiometer_(MODIS):_MOD17A2	MOD17A2 Gross primary productivity spring	GPP_Spring	gC/m2/day	2001_2010	http://files.ntsg.umt.edu/data/NTSG_Products/MOD17/	2016-02-12	Satellite	Productivity	numeric	240	0.919973	NA	NA	NA	963.325	411.345	43.9259	707.815	912.852	1125.13	2755.85	▂▇▂▁▁	Heinsch. Faith Ann. et al. "GPP and NPP (MOD17A2/A3) Products NASA MODIS Land Algorithm." MOD17 User's Guide (2003): 1_57.
Moderate_resolution_imaging_spectroradiometer_(MODIS):_MOD17A2	MOD17A2 Gross primary productivity summer	GPP_Summer	gC/m2/day	2001_2010	http://files.ntsg.umt.edu/data/NTSG_Products/MOD17/	2016-02-12	Satellite	Productivity	numeric	240	0.919973	NA	NA	NA	1862.03	524.678	185.5	1668.3	1938.03	2151.5	3391.13	▁▁▇▅▁	Zhang. Yangjian. et al. "Global pattern of NPP to GPP ratio derived from MODIS data: effects of ecosystem type. geographical location and climate." Global Ecology and Biogeography 18.3 (2009): 280_290.
Moderate_resolution_imaging_spectroradiometer_(MODIS):_MOD17A2	MOD17A2 Net primary productivity spring	NPP_Spring	gC/m2/day	2001_2010	https://neo.sci.gsfc.nasa.gov/view.php?datasetId=MOD17A2_M_PSN	2017-02-16	Satellite	Productivity	numeric	24	0.991997	NA	NA	NA	1.92314	0.790087	-0.0244969	1.465	1.81715	2.24409	5.59154	▁▇▂▁▁	Heinsch. Faith Ann. et al. "GPP and NPP (MOD17A2/A3) Products NASA MODIS Land Algorithm." MOD17 User's Guide (2003): 1_57.
Moderate_resolution_imaging_spectroradiometer_(MODIS):_MOD17A2	MOD17A2 Net primary productivity summer	NPP_Summer	gC/m2/day	2001_2010	https://neo.sci.gsfc.nasa.gov/view.php?datasetId=MOD17A2_M_PSN	2017-02-16	Satellite	Productivity	numeric	24	0.991997	NA	NA	NA	2.80987	1.21848	-0.0924161	2.10694	2.69727	3.69172	6.02018	▂▅▇▃▂	Zhang. Yangjian. et al. "Global pattern of NPP to GPP ratio derived from MODIS data: effects of ecosystem type. geographical location and climate." Global Ecology and Biogeography 18.3 (2009): 280_290.
NASA_Shuttle_Radar_Topographic_Mission_(SRTM)	SRTM 90m Digital Elevation Database v4.1	SRTM_Elevation	m	2008	http://www.cgiar_csi.org/data/srtm_90m_digital_elevation_database_v4_1	2016-12-02	Satellite	Geography and physical terrain	numeric	195	0.934978	NA	NA	NA	355.043	461.689	-27	75	211	486	5296	▇▁▁▁▁	Jarvis. A.. H.I. Reuter. A. Nelson. E. Guevara. 2008. Hole_filled SRTM for the globe Version 4. available from the CGIAR_CSI SRTM 90m Database (http://srtm.csi.cgiar.org).
NASA’s Goddard Institute for Space Studies’ (GISS)	GISS_Global_temperature_anomaly_monthly_spring	GISS_Global_temperature_anomaly_monthly_spring	Celsius	2001_2009	https://neo.sci.gsfc.nasa.gov/view.php?datasetId=MOD_LSTAD_M	2021-01-15	Satellite	Temperature	numeric	0	1	NA	NA	NA	1.1231	0.241278	0.319	0.989	1.17767	1.26667	1.97167	▁▂▇▁▁	Lenssen. N.. G. Schmidt. J. Hansen. M. Menne. A. Persin. R. Ruedy. and D. Zyss. 2019: Improvements in the GISTEMP uncertainty model. J. Geophys. Res. Atmos.. 124. no. 12. 6307_6326. doi:10.1029/2018JD029522.
NASA’s Goddard Institute for Space Studies’ (GISS)	GISS_Global_temperature_anomaly_montly_summer	GISS_Global_temperature_anomaly_montly_summer	Celsius	2001_2009	https://neo.sci.gsfc.nasa.gov/view.php?datasetId=MOD_LSTAD_M	2021-01-15	Satellite	Temperature	numeric	0	1	NA	NA	NA	1.10742	0.395712	0.213667	0.887667	1.24433	1.39767	1.58433	▃▁▂▆▇	Lenssen. N.. G. Schmidt. J. Hansen. M. Menne. A. Persin. R. Ruedy. and D. Zyss. 2019: Improvements in the GISTEMP uncertainty model. J. Geophys. Res. Atmos.. 124. no. 12. 6307_6326. doi:10.1029/2018JD029522.
NASA’s Goddard Institute for Space Studies’ (GISS)	GISS_Global_temperature_anomaly_yearly	GISS_Global_temperature_anomaly_yearly	Celsius	2001_2009	https://neo.sci.gsfc.nasa.gov/view.php?datasetId=GISS_TA_M	2021-01-15	Satellite	Temperature	numeric	0	1	NA	NA	NA	0.960304	0.159355	0.426	0.873	0.98	1.059	1.606	▁▃▇▁▁	Lenssen. N.. G. Schmidt. J. Hansen. M. Menne. A. Persin. R. Ruedy. and D. Zyss. 2019: Improvements in the GISTEMP uncertainty model. J. Geophys. Res. Atmos.. 124. no. 12. 6307_6326. doi:10.1029/2018JD029522.
NASAs Ocean Biology Processing Group	GSHHG distance to the coast	GMT_intermediate_coast_distance	Km	1996	https://oceancolor.gsfc.nasa.gov/docs/distfromcoast/	2020-02-04	Environmental classification	Environmental classification	numeric	0	1	NA	NA	NA	315.753	438.014	-3	19	155	418	2381	▇▁▁▁▁	NASA Ocean Biology Processing Group
Nelson_institute_Atlas of the Biosphere	CRU Growing degree_days above 5 Celsius	Growing_degree_days	days	1961_1990	https://nelson.wisc.edu/sage/data_and_models/atlas/data.php?incdataset=Growing%20Degree%20Days	2017-07-25	Climate stations	Productivity	numeric	2	0.999333	NA	NA	NA	1971.37	810.271	67	1442	1772	2294	6385	▂▇▂▁▁	Climate Research Unit. Univ. of East Anglia. Available at http://www.cru.uea.ac.uk/data
Nelson_institute_Atlas of the Biosphere	IGBP_DIS Soil pH	IGBP_DIS_Soil_pH	#_log(H+)	1998	https://nelson.wisc.edu/sage/data_and_models/atlas/maps.php?datasetid=20&includerelatedlinks=1&dataset=20	2016-11-21	Soil survey	Edaphic	numeric	195	0.934978	NA	NA	NA	6.07633	0.691624	4.56	5.539	6.14	6.46425	8.191	▃▆▇▂▁	IGBP_DIS (1998) SoilData(V.0) A program for creating global soil_property databases. IGBP Global Soils Data Task. France.
Nelson_institute_Atlas of the Biosphere	Suitability for Agriculture	Suitability_for_Agriculture	Index	2001	https://nelson.wisc.edu/sage/data_and_models/atlas/data.php?incdataset=Suitability%20for%20Agriculture	2017-07-25	Environmental classification	Environmental classification	numeric	195	0.934978	NA	NA	NA	0.55738	0.299487	0	0.353	0.576	0.819	0.999	▅▆▆▆▇	Ramankutty. Navin. et al. "The global distribution of cultivable lands: current patterns and sensitivity to possible climate change." Global Ecology and biogeography 11.5 (2002): 377_392.
Nitrogen Deposition onto the United States and Western Europe	EMEP_dry_HNO3+NO3_annual_mean_with_NO3_Vd	EMEP_dry_HNO3+NO3_annual_mean_with_NO3_Vd	KgN/ha/yr	1989_1994	https://daac.ornl.gov/cgi_bin/dsviewer.pl?ds_id=730	2021-10-11	Soil survey	Edaphic	numeric	780	0.739913	NA	NA	NA	0.853788	0.569076	0	0.519	0.735	1.05	2.791	▆▇▃▁▁	Holland._E.A.._B.H._Braswell._J.M._Sulzman._and_J._F._Lamarque._2004._Nitrogen_Deposition_onto_the_United_States_and_Western_Europe._ORNL_DAAC._Oak_Ridge._Tennessee._USA._https://doi.org/10.3334/ORNLDAAC/730
Nitrogen Deposition onto the United States and Western Europe	EMEP_dry_HNO3andNO3_annual_mean_with_HNO3_Vd	EMEP_dry_HNO3andNO3_annual_mean_with_HNO3_Vd	KgN/ha/yr	1989_1994	https://daac.ornl.gov/cgi_bin/dsviewer.pl?ds_id=730	2021-10-11	Soil survey	Edaphic	numeric	780	0.739913	NA	NA	NA	3.9556	2.56225	0	2.567	3.188	5.492	10.64	▃▇▁▂▁	Holland._E.A.._B.H._Braswell._J.M._Sulzman._and_J._F._Lamarque._2004._Nitrogen_Deposition_onto_the_United_States_and_Western_Europe._ORNL_DAAC._Oak_Ridge._Tennessee._USA._https://doi.org/10.3334/ORNLDAAC/730
Nitrogen Deposition onto the United States and Western Europe	EMEP_dry_NH4_annual_mean_with_particulate_Vd	EMEP_dry_NH4_annual_mean_with_particulate_Vd	KgN/ha/yr	1989_1994	https://daac.ornl.gov/cgi_bin/dsviewer.pl?ds_id=730	2021-10-11	Soil survey	Edaphic	numeric	780	0.739913	NA	NA	NA	0.486948	0.283917	0	0.2965	0.461	0.572	1.357	▃▇▂▂▁	Holland._E.A.._B.H._Braswell._J.M._Sulzman._and_J._F._Lamarque._2004._Nitrogen_Deposition_onto_the_United_States_and_Western_Europe._ORNL_DAAC._Oak_Ridge._Tennessee._USA._https://doi.org/10.3334/ORNLDAAC/730
Nitrogen Deposition onto the United States and Western Europe	EMEP_dry_NO2_annual_mean_with_NO2_Vd	EMEP_dry_NO2_annual_mean_with_NO2_Vd	KgN/ha/yr	1989_1994	https://daac.ornl.gov/cgi_bin/dsviewer.pl?ds_id=730	2021-10-11	Soil survey	Edaphic	numeric	780	0.739913	NA	NA	NA	2.76097	2.04963	0	1.213	2.494	3.266	11.096	▇▇▁▂▁	Holland._E.A.._B.H._Braswell._J.M._Sulzman._and_J._F._Lamarque._2004._Nitrogen_Deposition_onto_the_United_States_and_Western_Europe._ORNL_DAAC._Oak_Ridge._Tennessee._USA._https://doi.org/10.3334/ORNLDAAC/730
Nitrogen Deposition onto the United States and Western Europe	EMEP_wet_NH4_annual_mean	EMEP_wet_NH4_annual_mean	KgN/ha/yr	1989_1994	https://daac.ornl.gov/cgi_bin/dsviewer.pl?ds_id=730	2021-10-11	Soil survey	Edaphic	numeric	780	0.739913	NA	NA	NA	4.91072	1.96447	0	3.965	5.188	5.925	10.265	▁▃▇▂▁	Holland._E.A.._B.H._Braswell._J.M._Sulzman._and_J._F._Lamarque._2004._Nitrogen_Deposition_onto_the_United_States_and_Western_Europe._ORNL_DAAC._Oak_Ridge._Tennessee._USA._https://doi.org/10.3334/ORNLDAAC/730
Nitrogen Deposition onto the United States and Western Europe	EMEP_wet_NO3_annual	EMEP_wet_NO3_annual	KgN/ha/yr	1989_1994	https://daac.ornl.gov/cgi_bin/dsviewer.pl?ds_id=730	2021-10-11	Soil survey	Edaphic	numeric	780	0.739913	NA	NA	NA	3.46474	1.30405	0	2.843	3.77	4.276	6.787	▁▃▇▆▁	Holland._E.A.._B.H._Braswell._J.M._Sulzman._and_J._F._Lamarque._2004._Nitrogen_Deposition_onto_the_United_States_and_Western_Europe._ORNL_DAAC._Oak_Ridge._Tennessee._USA._https://doi.org/10.3334/ORNLDAAC/730
Nitrogen Deposition onto the United States and Western Europe	NADP_wet_NH4_annual_mean	NADP_wet_NH4_annual_mean	KgN/ha/yr	1978_1994	https://daac.ornl.gov/cgi_bin/dsviewer.pl?ds_id=730	2021-10-11	Soil survey	Edaphic	numeric	2689	0.103368	NA	NA	NA	0.830926	1.22223	0	0	0	1.633	3.075	▇▁▁▁▂	Holland._E.A.._B.H._Braswell._J.M._Sulzman._and_J._F._Lamarque._2004._Nitrogen_Deposition_onto_the_United_States_and_Western_Europe._ORNL_DAAC._Oak_Ridge._Tennessee._USA._https://doi.org/10.3334/ORNLDAAC/730
Nitrogen Deposition onto the United States and Western Europe	NADP_wet_NO3_annual_mean	NADP_wet_NO3_annual_mean	KgN/ha/yr	1978_1994	https://daac.ornl.gov/cgi_bin/dsviewer.pl?ds_id=730	2021-10-11	Soil survey	Edaphic	numeric	2689	0.103368	NA	NA	NA	1.17308	1.64787	0	0	0	3.4265	3.986	▇▁▁▁▃	Holland._E.A.._B.H._Braswell._J.M._Sulzman._and_J._F._Lamarque._2004._Nitrogen_Deposition_onto_the_United_States_and_Western_Europe._ORNL_DAAC._Oak_Ridge._Tennessee._USA._https://doi.org/10.3334/ORNLDAAC/730
Nitrogen Deposition onto the United States and Western Europe	NDDN_dry_HNO3_annual_mean_with_HNO3_Vd	NDDN_dry_HNO3_annual_mean_with_HNO3_Vd	KgN/ha/yr	1989_1994	https://daac.ornl.gov/cgi_bin/dsviewer.pl?ds_id=730	2021-10-11	Soil survey	Edaphic	numeric	2689	0.103368	NA	NA	NA	0.756229	1.19304	0	0	0	1.672	4.257	▇▂▂▁▁	Holland._E.A.._B.H._Braswell._J.M._Sulzman._and_J._F._Lamarque._2004._Nitrogen_Deposition_onto_the_United_States_and_Western_Europe._ORNL_DAAC._Oak_Ridge._Tennessee._USA._https://doi.org/10.3334/ORNLDAAC/730
Nitrogen Deposition onto the United States and Western Europe	NDDN_dry_NH4_annual_mean_with_Particulate_Vd	NDDN_dry_NH4_annual_mean_with_Particulate_Vd	KgN/ha/yr	1989_1994	https://daac.ornl.gov/cgi_bin/dsviewer.pl?ds_id=730	2021-10-11	Soil survey	Edaphic	numeric	2689	0.103368	NA	NA	NA	0.13079	0.189678	0	0	0	0.358	0.655	▇▁▂▁▁	Holland._E.A.._B.H._Braswell._J.M._Sulzman._and_J._F._Lamarque._2004._Nitrogen_Deposition_onto_the_United_States_and_Western_Europe._ORNL_DAAC._Oak_Ridge._Tennessee._USA._https://doi.org/10.3334/ORNLDAAC/730
Nitrogen Deposition onto the United States and Western Europe	NDDN_dry_NO3_annual_mean_with_NO3_Vd	NDDN_dry_NO3_annual_mean_with_NO3_Vd	KgN/ha/yr	1989_1994	https://daac.ornl.gov/cgi_bin/dsviewer.pl?ds_id=730	2021-10-11	Soil survey	Edaphic	numeric	2689	0.103368	NA	NA	NA	0.105094	0.156812	0	0	0	0.29075	0.836	▇▃▁▁▁	Holland._E.A.._B.H._Braswell._J.M._Sulzman._and_J._F._Lamarque._2004._Nitrogen_Deposition_onto_the_United_States_and_Western_Europe._ORNL_DAAC._Oak_Ridge._Tennessee._USA._https://doi.org/10.3334/ORNLDAAC/730
NTSG_UMT_MODIS_Global_Terrestrial_Drought_Severity_Index	MODIS_Global_Terrestrial_Drought_Severity_Index_annual	MODIS_Global_Terrestrial_Drought_Severity_Index	Index	2001_2009	http://files.ntsg.umt.edu/data/NTSG_Products/DSI/Annual/	2021-01-15	Satellite	Drought stress	numeric	268	0.910637	NA	NA	NA	-0.0275801	0.106499	-0.270411	-0.0907297	-0.0325425	0.0233976	0.347	▃▇▆▂▁	Mu. Q.. Zhao. M.. Kimball. J. S.. McDowell. N. G.. & Running. S. W. (2013). A Remotely Sensed Global Terrestrial Drought Severity Index. Bulletin of the American Meteorological Society. 94(1). 83_98.
ODIAC Fossil Fuel CO2 Emissions Dataset	ODIAC_Fossil_suel_emissions_spring	ODIAC_Fossil_suel_emissions_spring	tons/month	2000_2009	https://www.nies.go.jp/doi/10.17595/20170411.001_e.html	2020-01-11	Satellite	Atmospheric	numeric	0	1	NA	NA	NA	113.031	2131.79	0	1.58872	5.02426	16.0928	67777.9	▇▁▁▁▁	Oda. T.. Maksyutov. S.. and Andres. R. J.: The Open_source Data Inventory for Anthropogenic CO2. version 2016 (ODIAC2016): a global monthly fossil fuel CO2 gridded emissions data product for tracer transport simulations and surface flux inversions. Earth Syst. Sci. Data. doi:10.5194/essd_10_87_2018. 2018.
ODIAC Fossil Fuel CO2 Emissions Dataset	ODIAC_Fossil_suel_emissions_summer	ODIAC_Fossil_suel_emissions_summer	tons/month	2000_2009	https://www.nies.go.jp/doi/10.17595/20170411.001_e.html	2020-01-11	Satellite	Atmospheric	numeric	0	1	NA	NA	NA	101.888	1919.71	0	1.57057	4.7501	15.109	61285.8	▇▁▁▁▁	Oda. T.. Maksyutov. S.. and Andres. R. J.: The Open_source Data Inventory for Anthropogenic CO2. version 2016 (ODIAC2016): a global monthly fossil fuel CO2 gridded emissions data product for tracer transport simulations and surface flux inversions. Earth Syst. Sci. Data. doi:10.5194/essd_10_87_2018. 2018.
Ozone_Monitoring_Instrument_(OMI)	OMI Nitrogen dioxide spring	NO2_Spring	billion molecules/mm2	2004_2010	https://neo.sci.gsfc.nasa.gov/view.php?datasetId=AURA_NO2_M	2017-02-17	Satellite	Atmospheric	numeric	0	1	NA	NA	NA	324.575	218.026	5.90551	170.604	259.514	404.528	1468.83	▇▅▁▁▁	Boersma. K.F. et al. Near_real time retrieval of tropospheric NO 2 from OMI. Atmospheric Chemistry and Physics 7. 2103_2118 (2007).
Ozone_Monitoring_Instrument_(OMI)	OMI Nitrogen dioxide summer	NO2_Summer	billion molecules/mm2	2004_2010	https://neo.sci.gsfc.nasa.gov/view.php?datasetId=AURA_NO2_M	2017-02-17	Satellite	Atmospheric	numeric	0	1	NA	NA	NA	227.408	151.723	43.8695	133.858	189.304	256.234	1340.55	▇▁▁▁▁	Boersma. K.F. et al. Near_real time retrieval of tropospheric NO 2 from OMI. Atmospheric Chemistry and Physics 7. 2103_2118 (2007).
Ozone_Monitoring_Instrument_(OMI)	OMI Ozone spring	O3_Spring	Dobson Units	2004_2010	https://neo.sci.gsfc.nasa.gov/view.php?datasetId=AURA_OZONE_M	2017-02-15	Satellite	Atmospheric	numeric	0	1	NA	NA	NA	353.242	19.5049	256.717	348.58	358.363	365.474	394.488	▁▁▁▇▂	Levelt. P.F. et al. The ozone monitoring instrument. IEEE Transactions on geoscience and remote sensing 44. 1093_1101 (2006).
Ozone_Monitoring_Instrument_(OMI)	OMI Ozone summer	O3_Summer	Dobson Units	2004_2010	https://neo.sci.gsfc.nasa.gov/view.php?datasetId=AURA_OZONE_M	2017-02-15	Satellite	Atmospheric	numeric	0	1	NA	NA	NA	319.078	12.1586	261.871	315.39	322.381	327.249	336.364	▁▁▁▅▇	Levelt. P.F. et al. The ozone monitoring instrument. IEEE Transactions on geoscience and remote sensing 44. 1093_1101 (2006).
Ozone_Monitoring_Instrument_(OMI)	OMI UV index spring	UV_index_spring	NASA Earth Observations	2004_2010	https://neo.sci.gsfc.nasa.gov/view.php?datasetId=AURA_UVI_CLIM_M	2017-02-16	Satellite	Radiation	numeric	0	1	NA	NA	NA	5.911	2.0146	1.92418	4.3817	5.66797	6.83922	15.268	▅▇▂▁▁	Tanskanen. A.. Krotkov. N.A.. Herman. J.R. & Arola. A. Surface ultraviolet irradiance from OMI. IEEE transactions on Geoscience and Remote Sensing 44. 1267_1271 (2006).
Ozone_Monitoring_Instrument_(OMI)	OMI UV index summer	UV_index_Summer	NASA Earth Observations	2004_2010	https://neo.sci.gsfc.nasa.gov/view.php?datasetId=AURA_UVI_CLIM_M	2017-02-16	Satellite	Radiation	numeric	0	1	NA	NA	NA	8.33137	1.96396	2.46797	6.8183	8.24052	9.41177	16	▁▆▇▂▁	Tanskanen. A.. Krotkov. N.A.. Herman. J.R. & Arola. A. Surface ultraviolet irradiance from OMI. IEEE transactions on Geoscience and Remote Sensing 44. 1267_1271 (2006).
SiB3_Modeled_Global_1_degree_Hourly_Biosphere_Atmosphere_Carbon_Flux	SIB3 carbon flux spring	SIB3_carbon_flux_spring	mol/m2/seg	1998_2006	https://webmap.ornl.gov/wcsdown/wcsdown.jsp?dg_id=909_132	2016-11-21	Satellite	Atmospheric	numeric	552	0.815939	NA	NA	NA	-9.03614e-07	6.46942e-07	-3.52e-06	-1.34e-06	-8.61e-07	-4.79e-07	1.31e-06	▁▃▇▇▁	Baker. I.T. et al. SiB3 Modeled Global 1_degree Hourly Biosphere_Atmosphere Carbon Flux. 1998_2006. Data set. Available on_line [http://daac. ornl. gov/] from Oak Ridge National Laboratory Distributed Active Archive Center. Oak Ridge. Tennessee. USA doi 10(2009).
SiB3_Modeled_Global_1_degree_Hourly_Biosphere_Atmosphere_Carbon_Flux	SIB3 carbon flux summer	SIB3_carbon_flux_summer	mol/m2/seg	1998_2006	https://webmap.ornl.gov/wcsdown/wcsdown.jsp?dg_id=909_132	2016-11-21	Satellite	Atmospheric	numeric	552	0.815939	NA	NA	NA	-8.64215e-07	1.14398e-06	-3.39e-06	-1.69e-06	-9.85e-07	-7.45e-08	2.13e-06	▁▇▆▃▁	Baker. I.T. et al. SiB3 Modeled Global 1_degree Hourly Biosphere_Atmosphere Carbon Flux. 1998_2006. Data set. Available on_line [http://daac. ornl. gov/] from Oak Ridge National Laboratory Distributed Active Archive Center. Oak Ridge. Tennessee. USA doi 10(2009).
Soil_salinity_Ece	Soil_salinity_Ece	Soil_salinity_Ece	dS m_1	2010_2018	https://data.mendeley.com/datasets/v9mgbmtnf2/1	2021-01-04	Soil survey	Edaphic	numeric	1014	0.661887	NA	NA	NA	68.0942	29.9937	18	58.5556	64.1111	73	548.556	▇▁▁▁▁	Hassani. A.. Azapagic. A.. & Shokri. N. (2020). Predicting long_term dynamics of soil salinity and sodicity on a global scale. Proceedings of the National Academy of Sciences. 117(52). 33017_33027.
Soil_sodicity_ESP	Soil_sodicity_ESP	Soil_sodicity_ESP	%	2010_2018	https://data.mendeley.com/datasets/v9mgbmtnf2/1	2021-01-04	Soil survey	Edaphic	numeric	1014	0.661887	NA	NA	NA	51.8055	90.4367	4.44444	25.4444	32.8889	39.6667	824.556	▇▁▁▁▁	Hassani. A.. Azapagic. A.. & Shokri. N. (2020). Predicting long_term dynamics of soil salinity and sodicity on a global scale. Proceedings of the National Academy of Sciences. 117(52). 33017_33027.
SRTM 90m Digital Elevation Database v4.1	Elevation_CGIAR_CSI_SRTM	Elevation_CGIAR_CSI_SRTM	meters	2008	https://srtm.csi.cgiar.org/srtmdata/	2021-01-15	Digital Elevation Model	Geography and physical terrain	numeric	206	0.93131	NA	NA	NA	357.211	463.042	-26	75	212	490	5296	▇▁▁▁▁	Jarvis. A.. H.I. Reuter. A. Nelson. E. Guevara. 2008. Hole_filled SRTM for the globe Version 4
The_International_Satellite_Land_Surface_Climatology_Project_(ISLSCP_II)	ISLSCP II CO2 EMISSIONS	CO2_Emissions	C/cm2/sec	1986_1995	https://webmap.ornl.gov/ogc/wcsdown.jsp?dg_id=1021_11	2016-11-21	Satellite	Atmospheric	numeric	225	0.924975	NA	NA	NA	2437.7	3806.99	0	217.008	1108.25	3487.17	38091.5	▇▁▁▁▁	Andres. R.J.. G. Marland. I. Fung. E. Matthews. and A.L. Brenkert. 2011. ISLSCP II Carbon Dioxide Emissions from Fossil Fuels. Cement. and Gas Flaring. In Hall. Forrest G.. G. Collatz. B. Meeson. S. Los. E. Brown de Colstoun. and D. Landis (eds.). ISLSCP Initiative II Collection. Data set.
Tropical_Rainfall_Monitoring_Mission_(TRMM)	TRMM Rainfall spring	Rainfall_spring	mm	2001_2010	https://neo.sci.gsfc.nasa.gov/view.php?datasetId=TRMM_3B43M	2017-02-15	Satellite	Precipitation	numeric	1101	0.632878	NA	NA	NA	99.8221	41.359	3.5541	76.0252	95.6595	109.548	273.364	▁▇▂▁▁	Kummerow. C.. Barnes. W.. Kozu. T.. Shiue. J. & Simpson. J. The tropical rainfall measuring mission (TRMM) sensor package. Journal of atmospheric and oceanic technology 15. 809_817 (1998).
Tropical_Rainfall_Monitoring_Mission_(TRMM)	TRMM Rainfall summer	Rainfall_summer	mm	2001_2010	https://neo.sci.gsfc.nasa.gov/view.php?datasetId=TRMM_3B43M	2017-02-15	Satellite	Precipitation	numeric	1101	0.632878	NA	NA	NA	94.6732	56.5591	1.2006	58.1821	97.5792	114.386	264.442	▅▇▅▁▁	Kummerow. C.. Barnes. W.. Kozu. T.. Shiue. J. & Simpson. J. The tropical rainfall measuring mission (TRMM) sensor package. Journal of atmospheric and oceanic technology 15. 809_817 (1998).
UNH Global Ecology Group Data Repository	OCO_2_based SIF product GPP Spring	GOSIF_GPP_Spring	g C m_2 mo_1	2001_2010	http://data.globalecology.unh.edu/data/GOSIF_GPP_v2/	2020-11-27	Satellite	Productivity	numeric	6	0.997999	NA	NA	NA	14078	13347.7	525.931	7339.57	10391.8	15174.3	65535	▇▃▁▁▁	Li. X.. Xiao. J. (2019) Mapping photosynthesis solely from solar_induced chlorophyll fluorescence: A global. fine_resolution dataset of gross primary production derived from OCO_2. Remote Sensing. 11(21). 2563; https://doi.org/10.3390/rs11212563
UNH Global Ecology Group Data Repository	OCO_2_based SIF product GPP Wummer	GOSIF_GPP_Summer	g C m_2 mo_1	2001_2010	http://data.globalecology.unh.edu/data/GOSIF_GPP_v2/	2020-11-27	Satellite	Productivity	numeric	5	0.998333	NA	NA	NA	23497.6	12158.6	1184.83	17264.2	22285.9	26582.2	65535	▂▇▂▁▁	Li. X.. Xiao. J. (2019) Mapping photosynthesis solely from solar_induced chlorophyll fluorescence: A global. fine_resolution dataset of gross primary production derived from OCO_2. Remote Sensing. 11(21). 2563; https://doi.org/10.3390/rs11212563
USGS EROS Archive	GTOPO30_Elevation	GTOPO30_Elevation	meters	2010	https://www.usgs.gov/centers/eros/science/usgs_eros_archive_digital_elevation_global_30_arc_second_elevation_gtopo30?qt_science_center_objects=0#qt_science_center_objects	2021-01-14	Digital Elevation Model	Geography and physical terrain	numeric	102	0.965989	NA	NA	NA	51.8964	32.1469	2	27	46	71	223	▇▆▂▁▁	Global multi_resolution terrain elevation data 2010 (GMTED2010); 2011; OFR; 2011_1073; Danielson. Jeffrey J.; Gesch. Dean B.
WORLD_BANK_Global_Solar_Atlas	WORLD BANK Diffuse horizontal irradiation	WB_DIF	kWh/m2	1994/1999/2007 (depending on the region) to 2015	http://globalsolaratlas.info/downloads/world	2017-01-09	Satellite	Radiation	numeric	157	0.947649	NA	NA	NA	1.59715	0.166142	1.034	1.505	1.585	1.631	2.614	▁▇▁▁▁	ESMAP. 2019. Global Solar Atlas 2.0 Technical Report. Washington. DC: World Bank.
WORLD_BANK_Global_Solar_Atlas	WORLD BANK Direct normal irradiation	WB_DNI	kWh/m2	1994/1999/2007 (depending on the region) to 2015	http://globalsolaratlas.info/downloads/world	2017-01-09	Satellite	Radiation	numeric	157	0.947649	NA	NA	NA	3.26001	0.929603	1.117	2.674	3.036	3.789	7.134	▂▇▅▁▁	ESMAP. 2019. Global Solar Atlas 2.0 Technical Report. Washington. DC: World Bank.
WORLD_BANK_Global_Solar_Atlas	WORLD BANK Terrain elevation above sea level	WB_ELE	meters	NA	http://globalsolaratlas.info/downloads/world	2017-01-09	Satellite	Geography and physical terrain	numeric	157	0.947649	NA	NA	NA	353.497	467.371	-35	68	207	466.5	5545	▇▁▁▁▁	ESMAP. 2019. Global Solar Atlas 2.0 Technical Report. Washington. DC: World Bank.
WORLD_BANK_Global_Solar_Atlas	WORLD BANK Global horizontal irradiation	WB_GHI	kWh/m2	1994/1999/2007 (depending on the region) to 2015	http://globalsolaratlas.info/downloads/world	2017-01-09	Satellite	Radiation	numeric	157	0.947649	NA	NA	NA	3.4485	0.647038	2.173	2.902	3.359	3.843	5.993	▆▇▆▁▁	ESMAP. 2019. Global Solar Atlas 2.0 Technical Report. Washington. DC: World Bank.
WORLD_BANK_Global_Solar_Atlas	WORLD BANK Global irradiation for optimally tilted surface	WB_GTI	kWh/m2	1994/1999/2007 (depending on the region) to 2015	http://globalsolaratlas.info/downloads/world	2017-01-09	Satellite	Radiation	numeric	157	0.947649	NA	NA	NA	3.99456	0.711245	2.507	3.457	3.8285	4.38	6.403	▂▇▅▂▁	ESMAP. 2019. Global Solar Atlas 2.0 Technical Report. Washington. DC: World Bank.
WORLD_BANK_Global_Solar_Atlas	WORLD BANK Optimum tilt to maximize yearly yield	WB_OPTA	degrees	NA	http://globalsolaratlas.info/downloads/world	2017-01-09	Satellite	Radiation	numeric	157	0.947649	NA	NA	NA	34.6524	4.40491	4	33	35	37	43	▁▁▁▇▇	ESMAP. 2019. Global Solar Atlas 2.0 Technical Report. Washington. DC: World Bank.
WORLD_BANK_Global_Solar_Atlas	WORLD BANK Photovoltaic power potential	WB_PVOUT	kWh/kWp	1994/1999/2007 (depending on the region) to 2015	http://globalsolaratlas.info/downloads/world	2017-01-09	Satellite	Radiation	numeric	157	0.947649	NA	NA	NA	3.26566	0.556299	2.086	2.85	3.1305	3.572	5.401	▂▇▅▂▁	ESMAP. 2019. Global Solar Atlas 2.0 Technical Report. Washington. DC: World Bank.
WORLD_BANK_Global_Solar_Atlas	WORLD BANK Air temperature at 2 m above ground level	WB_TEMP	Celsius	1994_2015	http://globalsolaratlas.info/downloads/world	2017-01-09	Satellite	Radiation	numeric	161	0.946315	NA	NA	NA	10.0284	3.15807	-10.9	8.3	9.6	11.5	22.8	▁▁▇▇▁	ESMAP. 2019. Global Solar Atlas 2.0 Technical Report. Washington. DC: World Bank.
WorldClim_Version_2.1	WorldClim average temperature spring	WC2_Average_temperature_spring	Celsius	1970_2000	http://worldclim.org/version2	2017-08-09	Satellite & climate stations	Temperature	numeric	63	0.978993	NA	NA	NA	8.6346	3.52029	-16.6	6.53333	8.63333	10.3	22.8	▁▁▃▇▁	Fick. Stephen E.. and Robert J. Hijmans. "WorldClim 2: new 1_km spatial resolution climate surfaces for global land areas." International Journal of Climatology (2017).
WorldClim_Version_2.1	WorldClim average temperature summer	WC2_Average_temperature_summer	Celsius	1970_2000	http://worldclim.org/version2	2017-08-09	Satellite & climate stations	Temperature	numeric	63	0.978993	NA	NA	NA	18.3488	3.54764	-3.23333	15.9333	17.8333	20.6	28.4	▁▁▂▇▂	Fick. Stephen E.. and Robert J. Hijmans. "WorldClim 2: new 1_km spatial resolution climate surfaces for global land areas." International Journal of Climatology (2017).
WorldClim_Version_2.1	WorldClim BIO1 = Annual mean temperature	WC2_BIO1	Celsius	1970_2000	http://worldclim.org/version2	2017-08-09	Satellite & climate stations	Temperature	numeric	63	0.978993	NA	NA	NA	9.59826	3.57017	-14.5333	7.52813	9.47917	11.3417	22.7083	▁▁▃▇▁	Fick. Stephen E.. and Robert J. Hijmans. "WorldClim 2: new 1_km spatial resolution climate surfaces for global land areas." International Journal of Climatology (2017).
WorldClim_Version_2.1	WorldClim BIO10 = Mean temperature of warmest quarter	WC2_BIO10	Celsius	1970_2000	http://worldclim.org/version2	2017-08-09	Satellite & climate stations	Temperature	numeric	63	0.978993	NA	NA	NA	18.3921	3.52698	-3.05	15.9667	17.8667	20.6	28.4167	▁▁▃▇▂	Fick. Stephen E.. and Robert J. Hijmans. "WorldClim 2: new 1_km spatial resolution climate surfaces for global land areas." International Journal of Climatology (2017).
WorldClim_Version_2.1	WorldClim BIO11 = Mean temperature of coldest quarter	WC2_BIO11	Celsius	1970_2000	http://worldclim.org/version2	2017-08-09	Satellite & climate stations	Temperature	numeric	63	0.978993	NA	NA	NA	1.09231	5.13144	-26.4333	-1.6	1.48333	4.61667	20.8167	▁▁▇▇▁	Fick. Stephen E.. and Robert J. Hijmans. "WorldClim 2: new 1_km spatial resolution climate surfaces for global land areas." International Journal of Climatology (2017).
WorldClim_Version_2.1	WorldClim BIO12 = Annual precipitation	WC2_BIO12	mm	1970_2000	http://worldclim.org/version2	2017-08-09	Satellite & climate stations	Precipitation	numeric	63	0.978993	NA	NA	NA	786.731	290.869	117	611	735.5	903	2410	▂▇▂▁▁	Fick. Stephen E.. and Robert J. Hijmans. "WorldClim 2: new 1_km spatial resolution climate surfaces for global land areas." International Journal of Climatology (2017).
WorldClim_Version_2.1	WorldClim BIO13 = Precipitation of wettest month	WC2_BIO13	mm	1970_2000	http://worldclim.org/version2	2017-08-09	Satellite & climate stations	Precipitation	numeric	63	0.978993	NA	NA	NA	97.9179	47.6763	26	72	85	103	322	▇▆▁▁▁	Fick. Stephen E.. and Robert J. Hijmans. "WorldClim 2: new 1_km spatial resolution climate surfaces for global land areas." International Journal of Climatology (2017).
WorldClim_Version_2.1	WorldClim BIO14 = Precipitation of driest month	WC2_BIO14	mm	1970_2000	http://worldclim.org/version2	2017-08-09	Satellite & climate stations	Precipitation	numeric	63	0.978993	NA	NA	NA	37.1723	17.122	0	27	38	45	124	▂▇▂▁▁	Fick. Stephen E.. and Robert J. Hijmans. "WorldClim 2: new 1_km spatial resolution climate surfaces for global land areas." International Journal of Climatology (2017).
WorldClim_Version_2.1	WorldClim BIO15 = Precipitation seasonality	WC2_BIO15	mm	1970_2000	http://worldclim.org/version2	2017-08-09	Satellite & climate stations	Precipitation	numeric	63	0.978993	NA	NA	NA	29.5582	15.5161	6.48707	19.0024	25.041	38.5269	155.793	▇▃▁▁▁	Fick. Stephen E.. and Robert J. Hijmans. "WorldClim 2: new 1_km spatial resolution climate surfaces for global land areas." International Journal of Climatology (2017).
WorldClim_Version_2.1	WorldClim BIO16 = Precipitation of wettest quarter	WC2_BIO16	mm	1970_2000	http://worldclim.org/version2	2017-08-09	Satellite & climate stations	Precipitation	numeric	63	0.978993	NA	NA	NA	267.916	124.045	59	203	230	284	849	▆▇▁▁▁	Fick. Stephen E.. and Robert J. Hijmans. "WorldClim 2: new 1_km spatial resolution climate surfaces for global land areas." International Journal of Climatology (2017).
WorldClim_Version_2.1	WorldClim BIO17 = Precipitation of driest quarter	WC2_BIO17	mm	1970_2000	http://worldclim.org/version2	2017-08-09	Satellite & climate stations	Precipitation	numeric	63	0.978993	NA	NA	NA	128.872	53.6498	0	96.75	132	159	392	▂▇▃▁▁	Fick. Stephen E.. and Robert J. Hijmans. "WorldClim 2: new 1_km spatial resolution climate surfaces for global land areas." International Journal of Climatology (2017).
WorldClim_Version_2.1	WorldClim BIO18 = Precipitation of warmest quarter	WC2_BIO18	mm	1970_2000	http://worldclim.org/version2	2017-08-09	Satellite & climate stations	Precipitation	numeric	63	0.978993	NA	NA	NA	208.228	108.55	1	155	198	237	803	▃▇▁▁▁	Fick. Stephen E.. and Robert J. Hijmans. "WorldClim 2: new 1_km spatial resolution climate surfaces for global land areas." International Journal of Climatology (2017).
WorldClim_Version_2.1	WorldClimBIO19 = Precipitation of coldest quarter	WC2_BIO19	mm	1970_2000	http://worldclim.org/version2	2017-08-09	Satellite & climate stations	Precipitation	numeric	63	0.978993	NA	NA	NA	176.669	87.6052	1	130	164	197	790	▇▇▁▁▁	Fick. Stephen E.. and Robert J. Hijmans. "WorldClim 2: new 1_km spatial resolution climate surfaces for global land areas." International Journal of Climatology (2017).
WorldClim_Version_2.1	WorldClim BIO2 = Mean diurnal range	WC2_BIO2	Celsius	1970_2000	http://worldclim.org/version2	2017-08-09	Satellite & climate stations	Temperature	numeric	63	0.978993	NA	NA	NA	8.80905	1.71108	3.9	7.55833	8.525	10.125	15.45	▁▇▆▃▁	Fick. Stephen E.. and Robert J. Hijmans. "WorldClim 2: new 1_km spatial resolution climate surfaces for global land areas." International Journal of Climatology (2017).
WorldClim_Version_2.1	WorldClim BIO3 = Isothermality	WC2_BIO3	Celsius	1970_2000	http://worldclim.org/version2	2017-08-09	Satellite & climate stations	Temperature	numeric	63	0.978993	NA	NA	NA	32.0423	5.53192	19.0133	28.3375	30.5413	36.5629	76.3605	▇▇▁▁▁	Fick. Stephen E.. and Robert J. Hijmans. "WorldClim 2: new 1_km spatial resolution climate surfaces for global land areas." International Journal of Climatology (2017).
WorldClim_Version_2.1	WorldClim BIO4 = Temperature seasonality	WC2_BIO4	Celsius	1970_2000	http://worldclim.org/version2	2017-08-09	Satellite & climate stations	Temperature	numeric	64	0.97866	NA	NA	NA	707.799	205.293	109.699	600.71	656.22	792.33	1516.48	▁▇▅▂▁	Fick. Stephen E.. and Robert J. Hijmans. "WorldClim 2: new 1_km spatial resolution climate surfaces for global land areas." International Journal of Climatology (2017).
WorldClim_Version_2.1	WorldClim BIO5 = Max temperature of warmest month	WC2_BIO5	Celsius	1970_2000	http://worldclim.org/version2	2017-08-09	Satellite & climate stations	Temperature	numeric	63	0.978993	NA	NA	NA	23.0673	4.22693	4.5	19.8	22.5	26.1	34.8	▁▁▇▆▂	Fick. Stephen E.. and Robert J. Hijmans. "WorldClim 2: new 1_km spatial resolution climate surfaces for global land areas." International Journal of Climatology (2017).
WorldClim_Version_2.1	WorldClim BIO6 = Min temperature of coldest month	WC2_BIO6	Celsius	1970_2000	http://worldclim.org/version2	2017-08-09	Satellite & climate stations	Temperature	numeric	63	0.978993	NA	NA	NA	-5.04281	5.75713	-30.5	-7.5	-4.4	-1	15.5	▁▁▇▆▁	Fick. Stephen E.. and Robert J. Hijmans. "WorldClim 2: new 1_km spatial resolution climate surfaces for global land areas." International Journal of Climatology (2017).
WorldClim_Version_2.1	WorldClim BIO7 = Temperature annual range	WC2_BIO7	Celsius	1970_2000	http://worldclim.org/version2	2017-08-09	Satellite & climate stations	Temperature	numeric	63	0.978993	NA	NA	NA	28.1101	6.65852	12.4	24.2	26.7	30.9	52.5	▂▇▃▂▁	Fick. Stephen E.. and Robert J. Hijmans. "WorldClim 2: new 1_km spatial resolution climate surfaces for global land areas." International Journal of Climatology (2017).
WorldClim_Version_2.1	WorldClim BIO8 = Mean temperature of wettest quarter	WC2_BIO8	Celsius	1970_2000	http://worldclim.org/version2	2017-08-09	Satellite & climate stations	Temperature	numeric	63	0.978993	NA	NA	NA	12.7229	5.80446	-6.83333	7.86667	13.7	16.7667	27.2333	▁▃▆▇▂	Fick. Stephen E.. and Robert J. Hijmans. "WorldClim 2: new 1_km spatial resolution climate surfaces for global land areas." International Journal of Climatology (2017).
WorldClim_Version_2.1	WorldClim BIO9 = Mean temperature of driest quarter	WC2_BIO9	Celsius	1970_2000	http://worldclim.org/version2	2017-08-09	Satellite & climate stations	Temperature	numeric	63	0.978993	NA	NA	NA	6.55297	8.80894	-25.7667	1.00833	4.8	13.2375	26.05	▁▁▇▅▃	Fick. Stephen E.. and Robert J. Hijmans. "WorldClim 2: new 1_km spatial resolution climate surfaces for global land areas." International Journal of Climatology (2017).
WorldClim_Version_2.1	WorldClim precipitation spring	WC2_Pre_spring	mm	1970_2000	http://worldclim.org/version2	2017-08-09	Satellite & climate stations	Precipitation	numeric	63	0.978993	NA	NA	NA	63.908	32.2469	0.333333	43.3333	58	73.6667	238.333	▅▇▁▁▁	Fick. Stephen E.. and Robert J. Hijmans. "WorldClim 2: new 1_km spatial resolution climate surfaces for global land areas." International Journal of Climatology (2017).
WorldClim_Version_2.1	WorldClim precipitation summer	WC2_Pre_summer	mm	1970_2000	http://worldclim.org/version2	2017-08-09	Satellite & climate stations	Precipitation	numeric	63	0.978993	NA	NA	NA	68.9004	36.1747	0	51	66	79.0833	267.667	▃▇▁▁▁	Fick. Stephen E.. and Robert J. Hijmans. "WorldClim 2: new 1_km spatial resolution climate surfaces for global land areas." International Journal of Climatology (2017).
WorldClim_Version_2.1	WorldClim solar radiation spring	WC2_Solar_radiation_spring	kJ m_2 day_1	1970_2000	http://worldclim.org/version2	2017-08-09	Satellite & climate stations	Radiation	numeric	63	0.978993	NA	NA	NA	15039.5	1938.87	11641.7	13521.3	14800.7	16058	23156	▆▇▃▁▁	Fick. Stephen E.. and Robert J. Hijmans. "WorldClim 2: new 1_km spatial resolution climate surfaces for global land areas." International Journal of Climatology (2017).
WorldClim_Version_2.1	WorldClim solar radiation summer	WC2_Solar_radiation_summer	kJ m_2 day_1	1970_2000	http://worldclim.org/version2	2017-08-09	Satellite & climate stations	Radiation	numeric	63	0.978993	NA	NA	NA	19727.2	2476.36	7723.33	18132.3	19506	20928.3	27478.3	▁▁▇▇▂	Fick. Stephen E.. and Robert J. Hijmans. "WorldClim 2: new 1_km spatial resolution climate surfaces for global land areas." International Journal of Climatology (2017).
WorldClim_Version_2.1	WorldClim Maximum temperature spring	WC2_Tmax_spring	Celsius	1970_2000	http://worldclim.org/version2	2017-08-09	Satellite & climate stations	Temperature	numeric	63	0.978993	NA	NA	NA	13.9502	3.57874	-13.7333	11.5333	13.8333	16.0667	28.4	▁▁▃▇▁	Fick. Stephen E.. and Robert J. Hijmans. "WorldClim 2: new 1_km spatial resolution climate surfaces for global land areas." International Journal of Climatology (2017).
WorldClim_Version_2.1	WorldClim Maximum temperature summer	WC2_Tmax_summer	Celsius	1970_2000	http://worldclim.org/version2	2017-08-09	Satellite & climate stations	Temperature	numeric	63	0.978993	NA	NA	NA	22.4483	4.09123	1.73333	19.3667	21.9333	25.6333	34.4	▁▁▇▇▂	Fick. Stephen E.. and Robert J. Hijmans. "WorldClim 2: new 1_km spatial resolution climate surfaces for global land areas." International Journal of Climatology (2017).
WorldClim_Version_2.1	WorldClim Minimum temperature spring	WC2_Tmin_spring	Celsius	1970_2000	http://worldclim.org/version2	2017-08-09	Satellite & climate stations	Temperature	numeric	63	0.978993	NA	NA	NA	3.3227	3.72093	-19.5	1.43333	3.26667	5.03333	17.2333	▁▁▇▇▁	Fick. Stephen E.. and Robert J. Hijmans. "WorldClim 2: new 1_km spatial resolution climate surfaces for global land areas." International Journal of Climatology (2017).
WorldClim_Version_2.1	WorldClim Minimum temperature summer	WC2_Tmin_summer	Celsius	1970_2000	http://worldclim.org/version2	2017-08-09	Satellite & climate stations	Temperature	numeric	63	0.978993	NA	NA	NA	14.246	3.15557	-8.2	12.5	13.6667	15.7417	24.3333	▁▁▁▇▁	Fick. Stephen E.. and Robert J. Hijmans. "WorldClim 2: new 1_km spatial resolution climate surfaces for global land areas." International Journal of Climatology (2017).
WorldClim_Version_2.1	WorldClim water Vapor Pressure Spring	WC2_Water_vapor_pressure_spring	kPa	1970_2000	http://worldclim.org/version2	2017-08-09	Satellite & climate stations	Atmospheric	numeric	63	0.978993	NA	NA	NA	0.830674	0.209466	0.08	0.726667	0.806667	0.893333	1.96333	▁▇▅▁▁	Fick. Stephen E.. and Robert J. Hijmans. "WorldClim 2: new 1_km spatial resolution climate surfaces for global land areas." International Journal of Climatology (2017).
WorldClim_Version_2.1	WorldClim water Vapor Pressure Summer	WC2_Water_vapor_pressure_summer	kPa	1970_2000	http://worldclim.org/version2	2017-08-09	Satellite & climate stations	Atmospheric	numeric	63	0.978993	NA	NA	NA	1.48638	0.385146	0.206667	1.29667	1.39	1.59667	2.90667	▁▂▇▁▁	Fick. Stephen E.. and Robert J. Hijmans. "WorldClim 2: new 1_km spatial resolution climate surfaces for global land areas." International Journal of Climatology (2017).
