# Supplementary material for: Experimental demonstration and pan-structurome prediction of climate-associated riboSNitches in Arabidopsis
Source: Genome Biol. 2022 Apr 19;23:101. doi: 10.1186/s13059-022-02656-4 (PMC9017077; doi:10.1186/s13059-022-02656-4)
Supplement: Supplementary file 6 — Additional file 6: Table S5. List of climate-associated SNVs used for riboSNitch prediction as a function of flanking sequence length (see Additional file 4: Fig. S6). [file 13059_2022_2656_MOESM6_ESM.xlsx]

## Sheet: Table S5
Table S5. List of climate-associated SNVs used for riboSNitch prediction as a function of flanking sequence length (see Additional File 4, Figure S6).
chr	pos
1	2809684
1	2816725
1	3173434
1	3718830
1	3718833
1	3718840
1	3718851
1	4237986
1	4359180
1	4359394
1	4435558
1	4542344
1	4542350
1	4542384
1	4542403
1	4542442
1	4542514
1	4543015
1	4543069
1	4547128
1	4548330
1	4548333
1	4548800
1	4551613
1	5481989
1	5831017
1	7378609
1	7378673
1	7379822
1	7380465
1	7381823
1	7436783
1	7485573
1	7491995
1	7499183
1	7697643
1	7737568
1	7754466
1	7756750
1	7757215
1	7838079
1	7843864
1	7850971
1	8503639
1	8680334
1	12081318
1	12081366
1	12083385
1	12109199
1	12130014
1	12202259
1	12550563
1	12812280
1	13041051
1	13164054
1	13363144
1	13539577
1	13612628
1	13672433
1	13698247
1	14004403
1	14009726
1	14016643
1	14018136
1	14028223
1	14036196
1	14138068
1	14160563
1	14160860
1	14161004
1	14161565
1	14161589
1	14170435
1	15681437
1	15681666
1	15936329
1	15968134
1	15980711
1	15980721
1	15980964
1	15980991
1	15981102
1	15981114
1	15982260
1	16152162
1	16235475
1	16267590
1	16267611
1	16267683
1	16267737
1	16267740
1	16267761
1	16267775
1	16267909
1	16267990
1	16268044
1	16268098
1	16268616
1	16275127
1	16446695
1	16484579
1	16485972
1	16486365
1	16486654
1	16487993
1	16579531
1	16579571
1	16579578
1	16579695
1	16579704
1	16579708
1	17575200
1	18223064
1	18456270
1	18519910
1	20279602
1	20676303
1	20976216
1	20976225
1	20976246
1	24811487
1	24811502
1	25014421
1	27561169
1	27568118
1	27580295
1	27601701
1	27618658
1	27646562
1	27669181
1	27754978
1	27842188
1	27844794
1	27850716
1	27920732
1	27924430
1	27929808
1	27931964
1	27931991
1	27932006
1	27932012
1	27933905
1	27992734
1	28543841
1	29603750
1	29696844
1	29701210
1	29767545
2	457732
2	462715
2	631575
2	631584
2	1611436
2	1612147
2	1612363
2	1612369
2	1612372
2	1612378
2	2170469
2	6512577
2	7151951
2	7637548
2	7637553
2	8986004
2	9055472
2	9060852
2	9069199
2	9073112
2	9075109
2	9081982
2	9083185
2	9083199
2	9083273
2	9083312
2	9083315
2	9083375
2	9083399
2	9083678
2	9083719
2	9083723
2	9083790
2	9083792
2	9083806
2	9083807
2	9083823
2	9083825
2	9083856
2	9083903
2	9084002
2	9085346
2	11217664
2	11240740
2	11665526
2	11746801
2	11748043
2	11748044
2	11748045
2	11748048
2	11748050
2	11763319
2	11776030
2	11776708
2	11777710
2	11786318
2	11796579
2	11817009
2	11820892
2	11827511
2	11848907
2	11852228
2	11854127
2	11856786
2	12219550
2	13744959
2	13787391
2	13789156
2	13826780
2	13826857
2	13826873
2	13860332
2	13860950
2	13871985
2	13876890
2	13916648
2	13919482
2	13920293
2	13926354
2	13932945
2	13932967
2	13933039
2	13933100
2	13933134
2	13933176
2	13933302
2	13933382
2	13933391
2	13933427
2	13933527
2	13933536
2	13933979
2	13934018
2	14004167
2	14004190
2	14004211
2	14182292
2	14737820
2	14737879
2	14738333
2	14742717
2	14749074
2	14749590
2	14749605
2	14749743
2	14761041
2	14761644
2	14762295
2	14762691
2	14763036
2	14764245
2	14764980
2	14764983
2	14764989
2	14764998
2	14765269
2	14766398
2	14766410
2	14768033
2	14768087
2	14768092
2	14768165
2	14768177
2	14768183
2	14768195
2	14768207
2	14768249
2	14768276
2	14768296
2	14769587
2	14769595
2	14769932
2	14770025
2	14770040
2	14770073
2	14770433
2	14770724
2	14770808
2	14770979
2	14771435
2	14772488
2	14772653
2	14773195
2	14774192
2	14774427
2	14774772
2	14775138
2	14775158
2	14775171
2	14775223
2	14775469
2	14775610
2	14776272
2	14776302
2	14776446
2	14776479
2	14776500
2	14776630
2	14776633
2	14776693
2	14776741
2	14776747
2	14776808
2	14776924
2	14776948
2	14776960
2	14776987
2	14777119
2	14777316
2	14777401
2	14777404
2	14777437
2	14777446
2	14777503
2	14777521
2	14777643
2	14777910
2	14777925
2	14777945
2	14778208
2	14778209
2	14778755
2	15354907
2	15417527
2	15674125
2	16525828
2	16534479
2	16534606
2	16536824
2	16575869
2	16578461
2	16708650
2	16708653
2	16708834
2	16708837
2	16708840
2	16708864
2	16708936
2	16709053
2	16942278
2	16943475
2	16948051
2	16949027
2	17224319
2	18778369
3	1106155
3	1222619
3	1250553
3	1255678
3	1882221
3	1918420
3	1920585
3	3256428
3	3623599
3	3623647
3	3752168
3	3895876
3	4040558
3	4527624
3	4527685
3	4527702
3	4529188
3	4739107
3	4743188
3	4947906
3	4974415
3	7240079
3	7243770
3	7246944
3	7249032
3	7340601
3	7341449
3	7341473
3	7345449
3	7345454
3	7345455
3	7345459
3	7345464
3	7345467
3	7345476
3	7345513
3	7345541
3	7345562
3	7345597
3	7345617
3	7345626
3	7345632
3	7345638
3	7345639
3	7345641
3	7345644
3	7345647
3	7345654
3	7345663
3	7345664
3	7345671
3	7345672
3	7345680
3	7345704
3	7345743
3	8654000
3	9595092
3	9605658
3	16403559
3	16403574
3	16403592
3	17312494
3	17322494
3	17323169
3	17464508
3	17467867
3	17481548
3	17482161
3	18896240
3	20310354
3	20310479
3	20617517
3	20618275
3	20618284
3	20888457
3	21805182
3	21837348
3	21842733
3	21852553
3	21962819
3	22206189
3	22206944
3	22412359
3	22456299
3	22460208
3	22461761
3	22490254
3	22594771
3	22608991
3	22792448
3	22792904
3	22821128
3	22829026
3	22835409
3	22851737
3	22874651
3	22877548
3	22877581
3	22903228
3	22905873
3	22943299
4	795115
4	796457
4	817159
4	1277166
4	1286102
4	1289388
4	1973816
4	5636801
4	5816094
4	5816139
4	5816517
4	5816715
4	5828685
4	6054218
4	7414250
4	7446311
4	7480676
4	7487714
4	7492039
4	7552311
4	7584307
4	7584438
4	7584471
4	7584474
4	7584550
4	7600556
4	7602687
4	7607367
4	7608200
4	7621763
4	7636847
4	7651803
4	7671891
4	10331603
4	10334992
4	10348845
4	10355397
4	10360647
4	10388151
4	10398952
4	10405595
4	10406018
4	10408765
4	10408855
4	10408936
4	10409261
4	10409323
4	10410556
4	10410706
4	10411832
4	10412195
4	10412225
4	10412236
4	10412733
4	10412786
4	10412840
4	10412885
4	10412903
4	10413460
4	10413496
4	10413610
4	10414006
4	10414027
4	10414556
4	10433558
4	10445538
4	10446021
4	13008326
4	13011302
5	1360807
5	1494448
5	1494463
5	1494661
5	1592285
5	5354790
5	5354977
5	5355112
5	6764872
5	6833930
5	6859355
5	6860142
5	6878685
5	6901871
5	6935519
5	6936065
5	6941791
5	6955450
5	6980067
5	6993291
5	7001835
5	7040597
5	7068899
5	7703705
5	7703723
5	7703781
5	7703849
5	7703868
5	7703871
5	7703908
5	7703927
5	7703928
5	7703942
5	7703950
5	7703964
5	7704014
5	7704016
5	7704037
5	7704059
5	7704066
5	7704071
5	7706472
5	8611591
5	8611600
5	9433672
5	9433673
5	9433703
5	9433714
5	9433722
5	9433737
5	9433739
5	9433793
5	9437503
5	9815380
5	10162827
5	10163218
5	10163220
5	15234355
5	15234367
5	15234370
5	15234490
5	15234511
5	15234520
5	15234602
5	15234655
5	15479251
5	15480577
5	15480598
5	15480628
5	15483238
5	15841744
5	15859060
5	16555898
5	18055416
5	18140764
5	18141132
5	22233889
5	24360244
5	24685819
5	24721827
5	24740111
5	24770730
5	24779713
5	24937911
5	24952424
5	25167212
5	25194248
5	25203505
5	25214290
5	25243572
5	25983307
5	26337734
5	26339736
